# Supplementary material for: Crystal structure and Hirshfeld surface analysis of (E)-4-{[2-(4-hy­droxy­benzo­yl)hydrazin-1-yl­idene]meth­yl}pyridin-1-ium nitrate
Source: Acta Crystallogr E Crystallogr Commun. 2018 Feb 7;74(Pt 3):323–7. doi: 10.1107/S2056989018002141 (PMC5947795; doi:10.1107/S2056989018002141)
Supplement: Supplementary file 1 [file e-74-00323-sup1.cif]

##############################################################################
#                                                                            #
# This CIF contains the data in a paper accepted for publication in          #
# Acta Crystallographica Section E. It conforms to the requirements of       #
# Notes for Authors for Acta Crystallographica Section E, and has been       #
# peer reviewed under the auspices of the IUCr Commission on Journals.       #
#                                                                            #
# Full details of the Crystallographic Information File format               #
# are given in the paper "The Crystallographic Information File (CIF):       #
# a New Standard Archive File for Crystallography" by S. R. Hall, F. H.      #
# Allen and I. D. Brown [Acta Cryst. (1991), A47, 655-685].                  #
#                                                                            #
# The current version of the core CIF dictionary is obtainable from          #
# ftp://ftp.iucr.org/pub/cif_core.dic.                                       #
#                                                                            #
# Software is freely available for graphical display of the structure(s)     #
# in this CIF. For information consult the CIF software page                 #
# http://www.iucr.org/resources/cif/software.                                #
#                                                                            #
# This file may be used for bona fide research purposes within the           #
# scientific community so long as proper attribution is given to the journal # 
# article from which it was obtained.                                        #
#                                                                            #
##############################################################################
data_I
_database_code_depnum_ccdc_archive 'CCDC 1822116'
_audit_creation_method     SHELXL-97
_chemical_name_systematic
;
(<i>E</i>)-4-{[2-(4-Hydroxybenzoyl)hydrazin-1-ylidene]methyl}pyridin-1-ium
nitrate
;
_chemical_name_common     ?
_chemical_formula_moiety     'C13 H12 N3 O2 +, N O3 -'
_chemical_formula_sum     'C13 H12 N4 O5'
_chemical_formula_iupac     'C13 H12 N3 O2 +, N O3 -'
_chemical_formula_weight     304.27
_chemical_melting_point     ?
_symmetry_cell_setting     monoclinic
_symmetry_space_group_name_H-M     'P 21/n'
_symmetry_space_group_name_Hall     '-P 2yn'
loop_
    _symmetry_equiv_pos_as_xyz
    'x, y, z'
    '-x+1/2, y+1/2, -z+1/2'
    '-x, -y, -z'
    'x-1/2, -y-1/2, z-1/2'
_cell_length_a     8.335(3)
_cell_length_b     13.929(5)
_cell_length_c     12.184(4)
_cell_angle_alpha     90.00
_cell_angle_beta     95.902(10)
_cell_angle_gamma     90.00
_cell_volume     1407.1(8)
_cell_formula_units_Z     4
_cell_measurement_reflns_used     9700
_cell_measurement_theta_min     3.12
_cell_measurement_theta_max     27.48
_cell_measurement_temperature     296(2)
_exptl_crystal_description     block
_exptl_crystal_colour     colourless
_exptl_crystal_size_max     0.15
_exptl_crystal_size_mid     0.14
_exptl_crystal_size_min     0.12
_exptl_crystal_density_diffrn     1.436
_exptl_crystal_density_meas     ?
_exptl_crystal_density_method     'not measured'
_exptl_crystal_F_000     632
_exptl_absorpt_coefficient_mu     0.113
_exptl_absorpt_correction_type     multi-scan
_exptl_absorpt_process_details
;
(<i>SADABS</i>; Bruker, 2012)
;
_exptl_absorpt_correction_T_min     0.945
_exptl_absorpt_correction_T_max     0.976
_exptl_special_details     ?
_diffrn_ambient_temperature     296(2)
_diffrn_radiation_type     MoK\a
_diffrn_radiation_wavelength     0.71073
_diffrn_radiation_source     'fine-focus sealed tube'
_diffrn_radiation_monochromator     graphite
_diffrn_measurement_device_type     'Bruker APEXII CCD'
_diffrn_measurement_method     '\f and \w scans'
_diffrn_detector_area_resol_mean     ?
_diffrn_reflns_number     44410
_diffrn_reflns_av_R_equivalents     0.0519
_diffrn_reflns_av_sigmaI/netI     0.0228
_diffrn_reflns_theta_min     2.86
_diffrn_reflns_theta_max     28.38
_diffrn_reflns_theta_full     28.38
_diffrn_measured_fraction_theta_max     0.991
_diffrn_measured_fraction_theta_full     0.991
_diffrn_reflns_limit_h_min     -11
_diffrn_reflns_limit_h_max     10
_diffrn_reflns_limit_k_min     -18
_diffrn_reflns_limit_k_max     18
_diffrn_reflns_limit_l_min     -16
_diffrn_reflns_limit_l_max     16
_diffrn_standards_number     ?
_diffrn_standards_interval_count     ?
_diffrn_standards_interval_time     ?
_diffrn_standards_decay_%     ?
_refine_special_details
;
 Refinement of F^2^ against ALL reflections.  The weighted R-factor wR and
 goodness of fit S are based on F^2^, conventional R-factors R are based
 on F, with F set to zero for negative F^2^. The threshold expression of
 F^2^ > 2sigma(F^2^) is used only for calculating R-factors(gt) etc. and is
 not relevant to the choice of reflections for refinement.  R-factors based
 on F^2^ are statistically about twice as large as those based on F, and R-
 factors based on ALL data will be even larger.
;
_reflns_number_total     3499
_reflns_number_gt     2508
_reflns_threshold_expression     I>2\s(I)
_refine_ls_structure_factor_coef     Fsqd
_refine_ls_matrix_type     full
_refine_ls_R_factor_all     0.0738
_refine_ls_R_factor_gt     0.0486
_refine_ls_wR_factor_gt     0.1285
_refine_ls_wR_factor_ref     0.1485
_refine_ls_goodness_of_fit_ref     1.038
_refine_ls_restrained_S_all     1.038
_refine_ls_number_reflns     3499
_refine_ls_number_parameters     211
_refine_ls_number_restraints     0
_refine_ls_hydrogen_treatment     mixed
_refine_ls_weighting_scheme     calc
_refine_ls_weighting_details
         'calc w=1/[\s^2^(Fo^2^)+(0.0782P)^2^+0.4149P] where P=(Fo^2^+2Fc^2^)/3'
_atom_sites_solution_hydrogens     geom
_atom_sites_solution_primary     direct
_atom_sites_solution_secondary     difmap
_refine_ls_shift/su_max     0.000
_refine_ls_shift/su_mean     0.000
_refine_diff_density_max     0.749
_refine_diff_density_min     -0.253
_refine_ls_extinction_method     none
_refine_ls_extinction_coef     ?
loop_
    _atom_type_symbol
    _atom_type_description
    _atom_type_scat_dispersion_real
    _atom_type_scat_dispersion_imag
    _atom_type_scat_source
    'C' 'C' 0.0033 0.0016
                         'International Tables Vol C Tables 4.2.6.8 and 6.1.1.4'
    'H' 'H' 0.0000 0.0000
                         'International Tables Vol C Tables 4.2.6.8 and 6.1.1.4'
    'N' 'N' 0.0061 0.0033
                         'International Tables Vol C Tables 4.2.6.8 and 6.1.1.4'
    'O' 'O' 0.0106 0.0060
                         'International Tables Vol C Tables 4.2.6.8 and 6.1.1.4'
_computing_data_collection
;
<i>APEX2</i> (Bruker, 2012)
;
_computing_cell_refinement
;
<i>SAINT</i> (Bruker, 2012)
;
_computing_data_reduction
;
<i>SAINT</i> (Bruker, 2012)
;
_computing_structure_solution
;
<i>SHELXS97</i> (Sheldrick, 2008)
;
_computing_structure_refinement
;
<i>SHELXL97</i> (Sheldrick, 2008)
;
_computing_molecular_graphics
;
<i>ORTEP-3</i> for Windows (Farrugia, 2012) and Mercury (Macrae <i>et
al.</i>,  2008)
;
_computing_publication_material
;
WinGX (Farrugia, 2012) and PLATON (Spek, 2015)
;
loop_
    _atom_site_type_symbol
    _atom_site_label
    _atom_site_fract_x
    _atom_site_fract_y
    _atom_site_fract_z
    _atom_site_U_iso_or_equiv
    _atom_site_adp_type
    _atom_site_calc_flag
    _atom_site_refinement_flags
    _atom_site_occupancy
    _atom_site_symmetry_multiplicity
    _atom_site_disorder_assembly
    _atom_site_disorder_group
    O O1 1.15687(19) 0.08055(9) 0.24127(12) 0.0576(4) Uani d . 1 1 . .
    H H1A 1.207(3) 0.1109(18) 0.183(2) 0.080(8) Uiso d . 1 1 . .
    O O2 0.82328(18) 0.32288(9) 0.59284(11) 0.0549(4) Uani d . 1 1 . .
    O O3 0.3316(2) 0.99298(10) 0.57667(11) 0.0619(4) Uani d . 1 1 . .
    O O4 0.37385(19) 0.95570(10) 0.74819(11) 0.0595(4) Uani d . 1 1 . .
    O O5 0.22205(19) 1.07556(11) 0.69841(15) 0.0730(5) Uani d . 1 1 . .
    N N1 0.81569(17) 0.43407(10) 0.45738(12) 0.0392(3) Uani d . 1 1 . .
    H H1B 0.830(3) 0.4512(15) 0.3928(19) 0.055(6) Uiso d . 1 1 . .
    N N2 0.74051(16) 0.49881(10) 0.51883(11) 0.0368(3) Uani d . 1 1 . .
    N N3 0.50122(17) 0.80177(10) 0.64341(12) 0.0408(3) Uani d . 1 1 . .
    H H3A 0.456(3) 0.8548(17) 0.6811(19) 0.069(7) Uiso d . 1 1 . .
    N N4 0.30832(18) 1.00915(10) 0.67253(13) 0.0438(4) Uani d . 1 1 . .
    C C1 1.08209(19) 0.24460(12) 0.27240(13) 0.0367(4) Uani d . 1 1 . .
    H H1 1.1286 0.2655 0.2104 0.044 Uiso calc R 1 1 . .
    C C2 1.0865(2) 0.14803(12) 0.30031(14) 0.0386(4) Uani d . 1 1 . .
    C C3 1.0173(2) 0.11743(13) 0.39341(15) 0.0452(4) Uani d . 1 1 . .
    H H3 1.0208 0.0528 0.4129 0.054 Uiso calc R 1 1 . .
    C C4 0.9439(2) 0.18265(12) 0.45671(14) 0.0410(4) Uani d . 1 1 . .
    H H4 0.8980 0.1616 0.5189 0.049 Uiso calc R 1 1 . .
    C C5 0.93716(18) 0.27990(11) 0.42900(13) 0.0334(3) Uani d . 1 1 . .
    C C6 1.00883(18) 0.30970(12) 0.33645(13) 0.0353(4) Uani d . 1 1 . .
    H H6 1.0073 0.3744 0.3176 0.042 Uiso calc R 1 1 . .
    C C7 0.85500(18) 0.34613(11) 0.50025(13) 0.0352(3) Uani d . 1 1 . .
    C C8 0.7030(2) 0.57893(12) 0.47233(14) 0.0417(4) Uani d . 1 1 . .
    H H8 0.7236 0.5893 0.3997 0.050 Uiso calc R 1 1 . .
    C C9 0.62801(18) 0.65447(11) 0.53250(13) 0.0347(3) Uani d . 1 1 . .
    C C10 0.56331(19) 0.63741(12) 0.63168(14) 0.0377(4) Uani d . 1 1 . .
    H H10 0.5629 0.5758 0.6610 0.045 Uiso calc R 1 1 . .
    C C11 0.5004(2) 0.71264(12) 0.68521(15) 0.0402(4) Uani d . 1 1 . .
    H H11 0.4565 0.7019 0.7513 0.048 Uiso calc R 1 1 . .
    C C12 0.5620(2) 0.82024(12) 0.54903(15) 0.0441(4) Uani d . 1 1 . .
    H H12 0.5613 0.8827 0.5221 0.053 Uiso calc R 1 1 . .
    C C13 0.6257(2) 0.74791(12) 0.49147(14) 0.0401(4) Uani d . 1 1 . .
    H H13 0.6673 0.7610 0.4251 0.048 Uiso calc R 1 1 . .
loop_
    _atom_site_aniso_label
    _atom_site_aniso_U_11
    _atom_site_aniso_U_22
    _atom_site_aniso_U_33
    _atom_site_aniso_U_12
    _atom_site_aniso_U_13
    _atom_site_aniso_U_23
    O1 0.0805(10) 0.0412(7) 0.0580(9) -0.0054(6) 0.0395(8) -0.0132(6)
    O2 0.0797(10) 0.0457(7) 0.0451(7) 0.0120(6) 0.0345(7) 0.0058(6)
    O3 0.0884(11) 0.0562(9) 0.0452(8) 0.0093(7) 0.0264(7) 0.0067(6)
    O4 0.0837(10) 0.0566(8) 0.0401(7) 0.0142(7) 0.0156(7) -0.0006(6)
    O5 0.0723(10) 0.0593(9) 0.0875(12) 0.0217(8) 0.0090(9) -0.0260(8)
    N1 0.0496(8) 0.0387(8) 0.0316(7) 0.0066(6) 0.0145(6) -0.0011(6)
    N2 0.0385(7) 0.0374(7) 0.0360(7) 0.0026(5) 0.0107(6) -0.0047(6)
    N3 0.0446(8) 0.0330(7) 0.0466(8) 0.0026(6) 0.0132(6) -0.0013(6)
    N4 0.0502(8) 0.0359(7) 0.0473(9) -0.0017(6) 0.0142(7) -0.0056(6)
    C1 0.0379(8) 0.0441(9) 0.0296(8) -0.0016(7) 0.0103(6) -0.0001(7)
    C2 0.0416(8) 0.0398(9) 0.0364(8) -0.0050(7) 0.0134(7) -0.0096(7)
    C3 0.0586(11) 0.0329(9) 0.0479(10) -0.0051(7) 0.0236(8) -0.0023(7)
    C4 0.0500(9) 0.0389(9) 0.0373(9) -0.0059(7) 0.0198(7) -0.0004(7)
    C5 0.0327(7) 0.0369(8) 0.0315(8) -0.0005(6) 0.0080(6) -0.0027(6)
    C6 0.0355(8) 0.0375(8) 0.0340(8) 0.0018(6) 0.0085(6) 0.0034(6)
    C7 0.0359(8) 0.0368(8) 0.0343(8) -0.0011(6) 0.0104(6) -0.0018(6)
    C8 0.0496(9) 0.0437(9) 0.0333(8) 0.0058(8) 0.0110(7) -0.0005(7)
    C9 0.0346(8) 0.0363(8) 0.0334(8) 0.0004(6) 0.0046(6) -0.0009(6)
    C10 0.0421(8) 0.0314(8) 0.0412(9) -0.0028(6) 0.0113(7) 0.0022(7)
    C11 0.0434(9) 0.0373(9) 0.0422(9) -0.0030(7) 0.0154(7) 0.0006(7)
    C12 0.0522(10) 0.0350(9) 0.0464(10) 0.0042(7) 0.0106(8) 0.0088(7)
    C13 0.0449(9) 0.0425(9) 0.0342(8) 0.0030(7) 0.0096(7) 0.0070(7)
_geom_special_details
;
 All esds (except the esd in the dihedral angle between two l.s. planes)
 are estimated using the full covariance matrix.  The cell esds are taken
 into account individually in the estimation of esds in distances, angles
 and torsion angles; correlations between esds in cell parameters are only
 used when they are defined by crystal symmetry.  An approximate (isotropic)
 treatment of cell esds is used for estimating esds involving l.s. planes.
;
loop_
    _geom_bond_atom_site_label_1
    _geom_bond_atom_site_label_2
    _geom_bond_site_symmetry_2
    _geom_bond_distance
    _geom_bond_publ_flag
    O1 C2 . 1.354(2) ?
    O1 H1A . 0.96(3) ?
    O2 C7 . 1.228(2) ?
    O3 N4 . 1.224(2) ?
    O4 N4 . 1.264(2) ?
    N1 C7 . 1.359(2) ?
    N1 H1B . 0.84(2) ?
    N2 N1 . 1.3649(19) ?
    N2 C8 . 1.276(2) ?
    N3 C11 . 1.342(2) ?
    N3 C12 . 1.329(2) ?
    N3 H3A . 0.97(2) ?
    N4 O5 . 1.2325(19) ?
    C1 H1 . 0.9300 ?
    C2 C1 . 1.387(2) ?
    C2 C3 . 1.391(2) ?
    C3 H3 . 0.9300 ?
    C4 C3 . 1.376(2) ?
    C4 H4 . 0.9300 ?
    C5 C4 . 1.396(2) ?
    C5 C6 . 1.393(2) ?
    C5 C7 . 1.482(2) ?
    C6 C1 . 1.379(2) ?
    C6 H6 . 0.9300 ?
    C8 H8 . 0.9300 ?
    C9 C8 . 1.459(2) ?
    C9 C10 . 1.393(2) ?
    C9 C13 . 1.394(2) ?
    C10 C11 . 1.367(2) ?
    C10 H10 . 0.9300 ?
    C11 H11 . 0.9300 ?
    C12 H12 . 0.9300 ?
    C13 C12 . 1.366(2) ?
    C13 H13 . 0.9300 ?
loop_
    _geom_contact_atom_site_label_1
    _geom_contact_atom_site_label_2
    _geom_contact_distance
    _geom_contact_site_symmetry_1
    _geom_contact_site_symmetry_2
    _geom_contact_publ_flag
    O1 H10 2.48 . 4_665 yes
    O2 H1 2.58 . 4_566 yes
    O2 H1A 1.79(2) . 4_566 yes
    O2 H4 2.52 . . yes
    O3 H3A 2.48(2) . . yes
    O3 H12 2.59 . . yes
    O4 H3A 1.80(2) . . yes
    N1 H6 2.59 . . yes
    N2 H1A 2.56(2) . 4_566 yes
    N2 H10 2.62 . . yes
    N4 H3A 2.47(2) . . yes
    C6 H1B 2.61(2) . . yes
    C7 H1A 2.72(2) . 4_566 yes
    H1 H1A 2.28 . . yes
    H1B O4 2.25(2) . 4_675 yes
    H1B O5 2.47(2) . 4_675 yes
    H1B N4 2.73(2) . 4_675 yes
    H6 O4 2.71 . 4_675 yes
    H6 O5 2.75 . 4_675 yes
    H6 N4 2.81 . 4_675 yes
    H6 H1B 2.11 . . yes
    H8 O4 2.42 . 4_675 yes
    H8 H1B 2.12 . . yes
    H8 H13 2.46 . . yes
loop_
    _geom_angle_atom_site_label_1
    _geom_angle_atom_site_label_2
    _geom_angle_atom_site_label_3
    _geom_angle_site_symmetry_1
    _geom_angle_site_symmetry_3
    _geom_angle
    _geom_angle_publ_flag
    C2 O1 H1A . . 109.6(15) ?
    N2 N1 H1B . . 116.3(15) ?
    C7 N1 N2 . . 119.41(14) ?
    C7 N1 H1B . . 124.2(15) ?
    C8 N2 N1 . . 116.08(14) ?
    C11 N3 H3A . . 120.6(14) ?
    C12 N3 C11 . . 121.66(15) ?
    C12 N3 H3A . . 117.7(14) ?
    O3 N4 O4 . . 119.23(15) ?
    O3 N4 O5 . . 122.40(17) ?
    O5 N4 O4 . . 118.37(16) ?
    C2 C1 H1 . . 120.0 ?
    C6 C1 C2 . . 120.06(14) ?
    C6 C1 H1 . . 120.0 ?
    O1 C2 C1 . . 123.03(15) ?
    O1 C2 C3 . . 117.33(16) ?
    C1 C2 C3 . . 119.64(15) ?
    C2 C3 H3 . . 120.0 ?
    C4 C3 C2 . . 120.02(16) ?
    C4 C3 H3 . . 120.0 ?
    C3 C4 C5 . . 120.96(15) ?
    C3 C4 H4 . . 119.5 ?
    C5 C4 H4 . . 119.5 ?
    C4 C5 C7 . . 118.16(14) ?
    C6 C5 C4 . . 118.38(14) ?
    C6 C5 C7 . . 123.46(15) ?
    C1 C6 C5 . . 120.92(15) ?
    C1 C6 H6 . . 119.5 ?
    C5 C6 H6 . . 119.5 ?
    O2 C7 N1 . . 121.65(15) ?
    O2 C7 C5 . . 122.00(15) ?
    N1 C7 C5 . . 116.35(14) ?
    N2 C8 C9 . . 120.38(15) ?
    N2 C8 H8 . . 119.8 ?
    C9 C8 H8 . . 119.8 ?
    C10 C9 C8 . . 122.46(15) ?
    C10 C9 C13 . . 118.54(14) ?
    C13 C9 C8 . . 118.96(15) ?
    C9 C10 H10 . . 120.5 ?
    C11 C10 C9 . . 119.00(15) ?
    C11 C10 H10 . . 120.5 ?
    N3 C11 C10 . . 120.71(16) ?
    N3 C11 H11 . . 119.6 ?
    C10 C11 H11 . . 119.6 ?
    N3 C12 C13 . . 120.30(16) ?
    N3 C12 H12 . . 119.9 ?
    C13 C12 H12 . . 119.9 ?
    C9 C13 H13 . . 120.1 ?
    C12 C13 C9 . . 119.79(15) ?
    C12 C13 H13 . . 120.1 ?
loop_
    _geom_torsion_atom_site_label_1
    _geom_torsion_atom_site_label_2
    _geom_torsion_atom_site_label_3
    _geom_torsion_atom_site_label_4
    _geom_torsion_site_symmetry_1
    _geom_torsion_site_symmetry_2
    _geom_torsion_site_symmetry_3
    _geom_torsion_site_symmetry_4
    _geom_torsion
    _geom_torsion_publ_flag
    N2 N1 C7 O2 . . . . 0.7(2) ?
    N2 N1 C7 C5 . . . . -179.66(13) ?
    C8 N2 N1 C7 . . . . -178.09(15) ?
    N1 N2 C8 C9 . . . . -177.58(14) ?
    C12 N3 C11 C10 . . . . 0.3(3) ?
    C11 N3 C12 C13 . . . . 0.1(3) ?
    O1 C2 C1 C6 . . . . -179.76(15) ?
    C3 C2 C1 C6 . . . . -0.3(3) ?
    O1 C2 C3 C4 . . . . -179.94(17) ?
    C1 C2 C3 C4 . . . . 0.6(3) ?
    C5 C4 C3 C2 . . . . 0.0(3) ?
    C6 C5 C4 C3 . . . . -0.9(3) ?
    C7 C5 C4 C3 . . . . 179.50(16) ?
    C4 C5 C6 C1 . . . . 1.2(2) ?
    C7 C5 C6 C1 . . . . -179.26(15) ?
    C4 C5 C7 O2 . . . . 15.3(2) ?
    C4 C5 C7 N1 . . . . -164.34(15) ?
    C6 C5 C7 O2 . . . . -164.23(16) ?
    C6 C5 C7 N1 . . . . 16.1(2) ?
    C5 C6 C1 C2 . . . . -0.6(2) ?
    C10 C9 C8 N2 . . . . -13.9(3) ?
    C13 C9 C8 N2 . . . . 163.87(16) ?
    C8 C9 C10 C11 . . . . 177.61(16) ?
    C13 C9 C10 C11 . . . . -0.1(2) ?
    C8 C9 C13 C12 . . . . -177.27(16) ?
    C10 C9 C13 C12 . . . . 0.6(2) ?
    C9 C10 C11 N3 . . . . -0.3(3) ?
    C9 C13 C12 N3 . . . . -0.6(3) ?
loop_
    _geom_hbond_atom_site_label_D
    _geom_hbond_atom_site_label_H
    _geom_hbond_atom_site_label_A
    _geom_hbond_site_symmetry_A
    _geom_hbond_distance_DH
    _geom_hbond_distance_HA
    _geom_hbond_distance_DA
    _geom_hbond_angle_DHA
    _geom_hbond_publ_flag
    O1 H1A O2 4_665 0.96(2) 1.79(2) 2.742(2) 170(2) yes
    N1 H1B O4 4_675 0.84(2) 2.25(2) 3.057(2) 161(2) yes
    N1 H1B O5 4_675 0.84(2) 2.47(2) 3.174(3) 141(2) yes
    N3 H3A O4 . 0.97(2) 1.80(2) 2.763(2) 178(2) yes
    C1 H1 O2 4_665 0.93 2.58 3.258(2) 130 yes
    C8 H8 O4 4_675 0.93 2.42 3.243(2) 148 yes
    C10 H10 O1 4_566 0.93 2.48 3.375(2) 162 yes
    C11 H11 O5 2_546 0.93 2.42 3.104(3) 130 yes
    C12 H12 O3 3_676 0.93 2.34 3.191(2) 152 yes
_iucr_refine_instructions_details
;
TITL ertan78_0m_a.res in P2(1)/n
CELL  0.71073   8.3355  13.9294  12.1838   90.000   95.902   90.000
ZERR     4.00   0.0025   0.0046   0.0040    0.000    0.010    0.000
LATT   1
SYMM  1/2 - X, 1/2 + Y, 1/2 - Z
SFAC  C    H    N    O
UNIT  52   48   16   20
MERG   2
OMIT    -4.00 180.00
FMAP   2
PLAN   20
ACTA
BOND   $H
CONF
LIST   4
L.S.  10
WGHT    0.078200    0.414900
FVAR       0.67590
O2    4    0.823280    0.322877    0.592838    11.00000    0.07972    0.04573 =
         0.04513    0.00579    0.03448    0.01200
O1    4    1.156867    0.080551    0.241273    11.00000    0.08050    0.04118 =
         0.05799   -0.01315    0.03949   -0.00544
N2    3    0.740514    0.498811    0.518834    11.00000    0.03849    0.03739 =
         0.03603   -0.00475    0.01065    0.00263
O3    4    0.331560    0.992981    0.576669    11.00000    0.08838    0.05616 =
         0.04519    0.00669    0.02640    0.00926
O4    4    0.373848    0.955696    0.748187    11.00000    0.08374    0.05660 =
         0.04005   -0.00063    0.01563    0.01419
N1    3    0.815687    0.434070    0.457376    11.00000    0.04958    0.03869 =
         0.03156   -0.00114    0.01448    0.00661
N4    3    0.308325    1.009150    0.672528    11.00000    0.05015    0.03591 =
         0.04733   -0.00561    0.01419   -0.00169
N3    3    0.501220    0.801767    0.643408    11.00000    0.04456    0.03301 =
         0.04662   -0.00129    0.01322    0.00257
O5    4    0.222049    1.075561    0.698409    11.00000    0.07234    0.05934 =
         0.08754   -0.02596    0.00900    0.02168
C9    1    0.628010    0.654467    0.532498    11.00000    0.03459    0.03635 =
         0.03338   -0.00090    0.00455    0.00041
C5    1    0.937161    0.279901    0.428999    11.00000    0.03274    0.03694 =
         0.03148   -0.00268    0.00800   -0.00046
C7    1    0.855000    0.346128    0.500248    11.00000    0.03593    0.03680 =
         0.03429   -0.00179    0.01036   -0.00113
C10   1    0.563307    0.637412    0.631679    11.00000    0.04209    0.03138 =
         0.04117    0.00222    0.01129   -0.00283
AFIX  43
H10   2    0.562944    0.575785    0.661017    11.00000   -1.20000
AFIX   0
C6    1    1.008829    0.309700    0.336445    11.00000    0.03550    0.03745 =
         0.03395    0.00343    0.00851    0.00177
AFIX  43
H6    2    1.007267    0.374406    0.317557    11.00000   -1.20000
AFIX   0
C8    1    0.703027    0.578934    0.472335    11.00000    0.04965    0.04368 =
         0.03326   -0.00046    0.01103    0.00579
AFIX  43
H8    2    0.723628    0.589260    0.399686    11.00000   -1.20000
AFIX   0
C2    1    1.086457    0.148034    0.300314    11.00000    0.04163    0.03979 =
         0.03644   -0.00964    0.01343   -0.00501
C1    1    1.082092    0.244597    0.272402    11.00000    0.03790    0.04411 =
         0.02959   -0.00012    0.01026   -0.00163
AFIX  43
H1    2    1.128609    0.265466    0.210444    11.00000   -1.20000
AFIX   0
C13   1    0.625654    0.747908    0.491474    11.00000    0.04489    0.04251 =
         0.03416    0.00700    0.00956    0.00302
AFIX  43
H13   2    0.667274    0.760958    0.425108    11.00000   -1.20000
AFIX   0
C11   1    0.500365    0.712640    0.685211    11.00000    0.04343    0.03733 =
         0.04224    0.00057    0.01537   -0.00298
AFIX  43
H11   2    0.456486    0.701944    0.751299    11.00000   -1.20000
AFIX   0
C4    1    0.943868    0.182655    0.456707    11.00000    0.04998    0.03891 =
         0.03728   -0.00044    0.01976   -0.00593
AFIX  43
H4    2    0.897997    0.161649    0.518866    11.00000   -1.20000
AFIX   0
C3    1    1.017342    0.117427    0.393414    11.00000    0.05858    0.03293 =
         0.04785   -0.00227    0.02361   -0.00511
AFIX  43
H3    2    1.020803    0.052846    0.412879    11.00000   -1.20000
AFIX   0
C12   1    0.562038    0.820240    0.549034    11.00000    0.05215    0.03500 =
         0.04637    0.00881    0.01057    0.00418
AFIX  43
H12   2    0.561279    0.882712    0.522056    11.00000   -1.20000
AFIX   0
H1B   2    0.830412    0.451249    0.392752    11.00000    0.05496
H3A   2    0.456009    0.854836    0.681095    11.00000    0.06900
H1A   2    1.207217    0.110861    0.182699    11.00000    0.08045
HKLF 4
REM  ertan78_0m_a.res in P2(1)/n
REM R1 =  0.0486 for   2508 Fo > 4sig(Fo)  and  0.0738 for all   3499 data
REM    211 parameters refined using      0 restraints
END
WGHT      0.0778      0.4156
REM Highest difference peak  0.749,  deepest hole -0.253,  1-sigma level  0.051
Q1    1   1.1969  0.4266  0.1434  11.00000  0.05    0.75
Q2    1   0.4295  1.0211  0.6128  11.00000  0.05    0.21
Q3    1   0.9079  0.3135  0.4625  11.00000  0.05    0.20
Q4    1   0.6031  0.6978  0.5020  11.00000  0.05    0.18
Q5    1   1.0098  0.1375  0.3353  11.00000  0.05    0.18
Q6    1   0.9423  0.2419  0.4426  11.00000  0.05    0.17
Q7    1   0.5912  0.6458  0.5796  11.00000  0.05    0.17
Q8    1   0.9507  0.2937  0.3790  11.00000  0.05    0.16
Q9    1   0.7738  0.6194  0.3868  11.00000  0.05    0.16
Q10   1   0.3218  0.9033  0.7306  11.00000  0.05    0.15
Q11   1   1.0903  0.2799  0.3185  11.00000  0.05    0.14
Q12   1   1.0668  0.4155  0.3370  11.00000  0.05    0.14
Q13   1   0.8299  0.1604  0.5024  11.00000  0.05    0.13
Q14   1   0.6512  0.6174  0.5044  11.00000  0.05    0.13
Q15   1   0.5517  0.6742  0.6593  11.00000  0.05    0.13
Q16   1   0.4996  0.6716  0.6393  11.00000  0.05    0.12
Q17   1   0.7659  0.3216  0.5409  11.00000  0.05    0.12
Q18   1   1.0505  0.1956  0.2733  11.00000  0.05    0.12
Q19   1   0.7249  0.7814  0.4359  11.00000  0.05    0.12
Q20   1   0.7433  0.6514  0.3397  11.00000  0.05    0.12
;
data_global
_journal_date_recd_electronic     2018-02-01
_journal_date_accepted     2018-02-05
_journal_name_full     'Acta Crystallographica, Section E'
_journal_year     2018
_journal_volume     74
_journal_issue      3
_journal_page_first     323
_journal_page_last     327
_journal_paper_category     GO
_journal_paper_doi     10.1107/S2056989018002141
_journal_coeditor_code     SU5422
_publ_contact_author
;
Dr Tuncer H\"okelek
Hacettepe University
Department of Physics
06800 Beytepe
Ankara
Turkey
;
_publ_contact_author_email     merzifon@hacettepe.edu.tr
_publ_contact_author_fax     '90(312)2352550'
_publ_contact_author_phone     '90(312)2977242'
_publ_section_title
;
Crystal structure and Hirshfeld surface analysis of
(<i>E</i>)-4-{[2-(4-hydroxybenzoyl)hydrazin-1-ylidene]methyl}pyridin-1-ium
nitrate
;
loop_
    _publ_author_name
    _publ_author_address
    'Naziri, Mir Abolfazl'
;
Department of Inorganic Chemistry
Atat\"urk University
Erzurum
Turkey
;
    '\,Sahin, Ertan'
;
Department of Inorganic Chemistry
Atat\"urk University
Erzurum
Turkey
;
    'H\"okelek, Tuncer'
;
Department of Physics
Hacettepe University
06800 Beytepe
Ankara
Turkey
;
_publ_section_synopsis
;
The title aroyl hydrazone Schiff base salt, consists of one molecular cation in
the keto tautomeric form, adopting an <i>E</i> configuration with respect to
the azomethine bond, and one nitrate anion.
;
