# Supplementary material for: Crystal structure and Hirshfeld surface analysis of (E)-4-{[2-(4-hy­droxy­benzo­yl)hydrazin-1-yl­idene]meth­yl}pyridin-1-ium nitrate
Source: Acta Crystallogr E Crystallogr Commun. 2018 Feb 7;74(Pt 3):323–7. doi: 10.1107/S2056989018002141 (PMC5947795; doi:10.1107/S2056989018002141)
Supplement: Supplementary file 2 [file e-74-00323-Isup2.hkl]

#
# h,k,l, Fc-squared, Fo-squared, sigma(Fo-squared) and status flag
#
data_I
_shelx_title ' ertan78_0m_a.res in P2(1)/n'
_shelx_refln_list_code          4
_shelx_F_calc_maximum      154.88
_exptl_crystal_F_000       632.00
_reflns_d_resolution_high  0.7478
 
loop_
 _symmetry_equiv_pos_as_xyz
 'x, y, z'
 '-x+1/2, y+1/2, -z+1/2'
 '-x, -y, -z'
 'x-1/2, -y-1/2, z-1/2'
 
_cell_length_a     8.3355
_cell_length_b    13.9294
_cell_length_c    12.1838
_cell_angle_alpha  90.000
_cell_angle_beta   95.902
_cell_angle_gamma  90.000
 
_shelx_F_squared_multiplier     1.000
 
loop_
 _refln_index_h
 _refln_index_k
 _refln_index_l
 _refln_F_squared_calc
 _refln_F_squared_meas
 _refln_F_squared_sigma
 _refln_observed_status
   2   0   0      291.87      204.69      2.87 o
   4   0   0        0.24        1.97      1.26 o
   6   0   0      311.95      317.15      5.98 o
   8   0   0        0.81        0.57      1.20 o
  10   0   0        2.06        1.98      7.38 o
   1   1   0       27.77       12.26      4.38 o
   2   1   0     4565.84     4080.23     43.24 o
   3   1   0     1409.78     1409.42     10.80 o
   4   1   0       11.12        5.52      0.84 o
   5   1   0       51.09       64.59      1.28 o
   6   1   0       11.47       10.85      0.57 o
   7   1   0      133.69      116.75      1.90 o
   8   1   0       40.14       40.87      1.31 o
   9   1   0       31.36       27.65      1.34 o
  10   1   0        0.16       -1.29      2.30 o
  11   1   0       12.01       12.18      9.78 o
   0   2   0      485.99      306.43     13.35 o
   1   2   0     3817.79     3160.23     21.64 o
   2   2   0    23987.28    21263.91    270.84 o
   3   2   0      174.16      165.71      1.66 o
   4   2   0        0.01        0.76      0.44 o
   5   2   0       59.54       51.54      1.38 o
   6   2   0       20.96       19.89      1.20 o
   7   2   0       47.22       37.46      1.09 o
   8   2   0       17.94       22.57      1.01 o
   9   2   0        4.80        4.18      1.27 o
  10   2   0        0.84       -2.02      2.09 o
   1   3   0      803.07      830.56      5.04 o
   2   3   0     1012.86     1187.56      7.11 o
   3   3   0      820.76      752.55      5.02 o
   4   3   0        5.39        2.93      0.45 o
   5   3   0      287.32      306.86      2.61 o
   6   3   0       47.01       38.28      1.87 o
   7   3   0       29.52       30.33      1.10 o
   8   3   0       15.73       17.23      0.99 o
   9   3   0        2.40        1.63      1.07 o
  10   3   0       13.22       12.26      2.79 o
   0   4   0      422.58      445.15      3.80 o
   1   4   0       14.70        4.98      0.25 o
   2   4   0      586.81      492.78      3.20 o
   3   4   0      452.43      430.67      3.24 o
   4   4   0       13.11       14.54      0.71 o
   5   4   0        3.90        4.26      0.68 o
   6   4   0        0.43       -0.84      0.72 o
   7   4   0       10.24        9.49      0.93 o
   8   4   0        1.94        1.00      0.96 o
   9   4   0       14.20       13.50      1.19 o
  10   4   0        4.13        3.90      2.97 o
   1   5   0     5354.33     5034.27     27.17 o
   2   5   0     2209.41     2388.33     13.54 o
   3   5   0      777.84      688.59      4.47 o
   4   5   0        7.28        3.05      0.47 o
   5   5   0      655.54      650.90      4.74 o
   6   5   0       60.42       61.40      1.32 o
   7   5   0        1.44        2.81      0.84 o
   8   5   0       12.49       10.63      1.04 o
   9   5   0        1.22        0.46      1.49 o
  10   5   0        0.87       -0.17      3.79 o
   0   6   0     1077.05      967.35      7.94 o
   1   6   0      127.11      133.56      1.31 o
   2   6   0      250.42      331.87      2.41 o
   3   6   0       47.90       42.80      1.01 o
   4   6   0        3.66        1.91      0.56 o
   5   6   0       53.00       58.87      1.19 o
   6   6   0        5.65        4.63      0.88 o
   7   6   0       32.25       32.01      1.14 o
   8   6   0        5.34        3.39      1.83 o
   9   6   0       30.18       28.99      1.82 o
  10   6   0       15.76       19.97      5.97 o
   1   7   0      136.54      201.43      1.67 o
   2   7   0      356.15      395.03      2.85 o
   3   7   0     1106.88     1087.23      6.86 o
   4   7   0        1.43        3.14      0.65 o
   5   7   0      269.31      262.48      2.46 o
   6   7   0       74.92       82.53      2.46 o
   7   7   0       14.66       12.89      2.13 o
   8   7   0        8.96        4.23      2.84 o
   9   7   0        0.00        0.79      2.01 o
  10   7   0       10.21       18.43      4.73 o
   0   8   0      349.15      413.77      4.26 o
   1   8   0      132.59      126.78      1.36 o
   2   8   0       35.53       28.81      0.82 o
   3   8   0      156.25      175.45      1.73 o
   4   8   0      126.42      126.84      1.62 o
   5   8   0       25.94       20.76      1.33 o
   6   8   0      265.88      271.92      3.30 o
   7   8   0        1.00        1.45      1.03 o
   8   8   0        6.80        5.10      1.59 o
   9   8   0        7.84       10.45      2.80 o
   1   9   0       40.02       34.35      0.86 o
   2   9   0        3.05        3.00      0.59 o
   3   9   0       18.50       12.35      0.84 o
   4   9   0       84.35       93.77      1.40 o
   5   9   0       23.05       26.81      1.28 o
   6   9   0       96.97       92.23      2.99 o
   7   9   0       67.33       68.08      1.87 o
   8   9   0       39.99       38.34      1.99 o
   9   9   0        8.88       11.46      4.19 o
   0  10   0       58.72       67.36      1.77 o
   1  10   0      371.02      360.30      2.94 o
   2  10   0        0.05        0.04      0.77 o
   3  10   0       23.25       22.24      0.88 o
   4  10   0     1460.99     1520.22      9.72 o
   5  10   0      103.05      107.59      2.27 o
   6  10   0       80.75       83.22      2.26 o
   7  10   0        0.10        0.76      1.26 o
   8  10   0        4.38        3.42      2.59 o
   9  10   0        0.14        3.06      4.85 o
   1  11   0      176.59      191.32      3.03 o
   2  11   0       92.58       94.64      1.88 o
   3  11   0       64.38       78.00      2.25 o
   4  11   0       66.46       62.56      1.62 o
   5  11   0       32.55       29.46      1.55 o
   6  11   0       29.11       32.40      1.62 o
   7  11   0        5.11        4.38      1.56 o
   8  11   0       39.14       43.72      5.50 o
   0  12   0      684.88      728.64      7.93 o
   1  12   0       10.38        5.94      0.94 o
   2  12   0     1029.83     1090.99      8.09 o
   3  12   0        6.47        3.91      1.10 o
   4  12   0      134.15      120.68      2.71 o
   5  12   0        0.19       -1.04      1.37 o
   6  12   0       16.06       12.70      1.96 o
   7  12   0        0.58       -1.30      2.61 o
   8  12   0        6.77       11.23      3.73 o
   1  13   0      110.95      121.96      2.87 o
   2  13   0       13.35        9.12      1.42 o
   3  13   0        0.01       -3.15      1.61 o
   4  13   0       19.71       14.92      1.43 o
   5  13   0        0.01       -2.04      1.51 o
   6  13   0        3.60        4.95      2.68 o
   7  13   0        0.04       -5.89      3.68 o
   0  14   0      209.41      211.90      3.90 o
   1  14   0       30.80       27.32      1.59 o
   2  14   0      141.01      140.67      3.57 o
   3  14   0       25.86       19.84      2.44 o
   4  14   0       13.96       14.62      2.86 o
   5  14   0        2.93        2.93      1.55 o
   6  14   0        2.22        1.55      3.02 o
   7  14   0        0.01       -3.81      3.78 o
   1  15   0        0.17        2.28      1.98 o
   2  15   0        0.12       -2.30      2.36 o
   3  15   0        2.07        3.03      1.84 o
   4  15   0        0.02        1.20      1.94 o
   5  15   0       19.03       22.35      3.02 o
   6  15   0        0.03        3.19      3.44 o
   0  16   0      145.88      138.64      7.08 o
   1  16   0        5.24       -0.44      2.18 o
   2  16   0        0.77       -0.02      2.47 o
   3  16   0       10.88        8.20      2.29 o
   4  16   0       46.40       43.27      2.84 o
   5  16   0       14.16        9.67      3.84 o
   1  17   0       11.24       11.83      2.60 o
   2  17   0        0.53        0.28      2.52 o
   3  17   0       53.87       55.94      3.44 o
   4  17   0        0.03       -3.26      4.65 o
   0  18   0        8.67       19.55      4.90 o
   1  18   0       21.48       24.44      3.26 o
   2  18   0       13.73       18.71      4.55 o
 -11   0   1       17.60       13.43      7.41 o
  -9   0   1       74.40       75.90      2.81 o
  -7   0   1        0.20       -0.73      1.11 o
  -5   0   1       16.61       18.07      1.26 o
  -3   0   1     1247.69     1145.80     11.64 o
   1   0   1      565.71      424.20      5.12 o
   3   0   1     4149.94     4020.34     54.02 o
   5   0   1      111.09      101.43      3.27 o
   7   0   1        5.99        6.28      1.15 o
   9   0   1       68.96       58.61      2.68 o
 -11   1   1       39.06       37.99      5.18 o
 -10   1   1       22.74       23.82      2.59 o
  -9   1   1        0.03       -0.80      1.16 o
  -8   1   1       38.98       41.20      1.48 o
  -7   1   1      272.14      299.76      3.33 o
  -6   1   1       80.88       82.81      1.36 o
  -5   1   1      119.68      124.26      1.64 o
  -4   1   1       49.64       31.51      0.85 o
  -3   1   1       32.15       41.07      0.71 o
  -2   1   1      723.62      700.43      5.18 o
  -1   1   1      160.95      135.08      2.68 o
   1   1   1       62.54       90.37      0.82 o
   2   1   1    15019.22    13026.43    235.24 o
   3   1   1      436.97      423.34      3.94 o
   4   1   1       36.52       20.91      0.69 o
   5   1   1      420.95      416.85      4.17 o
   6   1   1        9.78       10.07      0.73 o
   7   1   1        3.22        3.05      0.90 o
   8   1   1        0.63        1.75      0.80 o
   9   1   1       19.07       20.12      1.57 o
  10   1   1        0.32        3.30      2.79 o
 -11   2   1        6.44       -0.63      5.22 o
 -10   2   1        2.69       -2.11      2.10 o
  -9   2   1        0.00       -0.59      1.30 o
  -8   2   1        1.37        1.87      1.45 o
  -7   2   1      166.61      177.54      2.55 o
  -6   2   1       36.07       30.32      1.01 o
  -5   2   1      189.08      189.84      2.42 o
  -4   2   1     3275.52     3376.87     24.54 o
  -3   2   1      840.71      922.18      6.38 o
  -2   2   1     4816.47     4733.56     31.06 o
  -1   2   1     4336.71     3527.05     25.62 o
   0   2   1     1455.88     1230.03      7.37 o
   1   2   1     6387.93     5659.53     49.58 o
   2   2   1     3181.02     2978.23     24.02 o
   3   2   1      246.16      217.27      2.06 o
   4   2   1       37.30       36.61      0.88 o
   5   2   1       11.09       17.24      1.34 o
   6   2   1       22.00       22.69      0.95 o
   7   2   1      108.62      110.41      2.07 o
   8   2   1        2.29        2.41      1.11 o
   9   2   1       80.65       82.76      2.56 o
  10   2   1        0.50        0.71      3.00 o
 -10   3   1        1.64        1.50      2.20 o
  -9   3   1        1.90        1.46      1.46 o
  -8   3   1       22.22       22.68      1.15 o
  -7   3   1      241.69      243.45      2.78 o
  -6   3   1      364.80      364.57      3.52 o
  -5   3   1     2016.52     2157.70     15.50 o
  -4   3   1       35.16       48.73      0.90 o
  -3   3   1       49.15       56.20      0.76 o
  -2   3   1     2697.42     2513.63     15.48 o
  -1   3   1       26.68       21.12      0.42 o
   0   3   1      881.76      949.53      5.76 o
   1   3   1        0.29        0.50      0.28 o
   2   3   1        0.06       -0.83      0.41 o
   3   3   1       40.32       27.44      0.58 o
   4   3   1     3822.31     3893.20     32.16 o
   5   3   1        2.53        0.95      0.62 o
   6   3   1      471.58      479.77      5.01 o
   7   3   1       89.50       89.01      1.97 o
   8   3   1       29.14       24.72      1.27 o
   9   3   1       14.28       11.36      1.54 o
  10   3   1        1.98        0.84      3.09 o
 -10   4   1        3.94        3.46      3.86 o
  -9   4   1       30.20       29.10      1.41 o
  -8   4   1       25.30       25.65      1.26 o
  -7   4   1       11.95       11.20      0.97 o
  -6   4   1      833.89      912.16      6.99 o
  -5   4   1      651.53      642.24      5.68 o
  -4   4   1      167.39      204.60      1.94 o
  -3   4   1     2136.89     2255.08     14.88 o
  -2   4   1      640.36      686.64      4.48 o
  -1   4   1      307.78      258.08      1.85 o
   0   4   1      100.60       81.49      0.78 o
   1   4   1     4190.58     3777.02     20.85 o
   2   4   1      381.12      439.88      2.87 o
   3   4   1       43.23       25.08      0.84 o
   4   4   1      196.39      188.06      1.82 o
   5   4   1       57.00       67.08      1.23 o
   6   4   1       71.48       75.95      1.81 o
   7   4   1      316.00      306.13      4.49 o
   8   4   1       65.38       64.38      1.70 o
   9   4   1        9.50        8.19      1.14 o
  10   4   1        0.41       -8.75      4.93 o
 -10   5   1        7.77       11.28      4.75 o
  -9   5   1       14.84       16.30      1.25 o
  -8   5   1       20.69       23.21      1.27 o
  -7   5   1       50.36       59.31      1.73 o
  -6   5   1       12.81        9.95      0.93 o
  -5   5   1      196.38      191.13      2.18 o
  -4   5   1        6.51        7.07      0.65 o
  -3   5   1      556.81      630.81      4.26 o
  -2   5   1       31.74       34.43      0.85 o
  -1   5   1      132.34      124.29      1.15 o
   0   5   1      192.69      147.67      1.22 o
   1   5   1       51.44       37.64      0.69 o
   2   5   1       14.55        9.07      0.40 o
   3   5   1        4.51        1.38      0.43 o
   4   5   1      513.51      499.28      3.96 o
   5   5   1       81.93       87.57      1.82 o
   6   5   1       60.13       61.90      1.50 o
   7   5   1        9.26        7.52      1.45 o
   8   5   1      258.09      268.46      4.28 o
   9   5   1       75.07       76.97      2.86 o
  10   5   1        1.47        4.31      4.09 o
 -10   6   1       39.20       39.89      6.49 o
  -9   6   1        0.68       -2.33      1.38 o
  -8   6   1        9.48        8.59      1.19 o
  -7   6   1      103.53      112.79      2.02 o
  -6   6   1        4.51        4.23      0.87 o
  -5   6   1      283.73      285.85      2.52 o
  -4   6   1     1058.00     1126.45      7.87 o
  -3   6   1       47.13       37.65      0.96 o
  -2   6   1       62.53       55.27      0.80 o
  -1   6   1       25.96       25.57      0.74 o
   0   6   1        4.67        9.78      0.40 o
   1   6   1       11.02        7.63      0.41 o
   2   6   1        7.17        6.95      0.51 o
   3   6   1      120.67      125.06      1.33 o
   4   6   1        0.06       -0.17      0.56 o
   5   6   1       42.65       48.44      1.47 o
   6   6   1       36.84       34.13      1.35 o
   7   6   1       11.30       13.30      1.23 o
   8   6   1        1.88        0.10      1.67 o
   9   6   1        7.60        9.26      1.92 o
  10   6   1        0.09        1.63      6.12 o
 -10   7   1       31.97       40.47      5.34 o
  -9   7   1        1.74        3.38      2.52 o
  -8   7   1       42.95       44.37      1.54 o
  -7   7   1       28.36       27.70      1.47 o
  -6   7   1        0.44        0.67      0.73 o
  -5   7   1      100.75      107.42      2.02 o
  -4   7   1        0.00        0.04      0.69 o
  -3   7   1      146.13      138.38      1.49 o
  -2   7   1       88.55       75.23      1.00 o
  -1   7   1     3283.67     3396.74     19.21 o
   0   7   1      163.98      143.54      1.35 o
   1   7   1        0.22       -0.37      0.36 o
   2   7   1       36.78       62.96      1.03 o
   3   7   1      143.15      141.99      1.47 o
   4   7   1        0.66       -0.03      0.65 o
   5   7   1        4.59        4.80      0.88 o
   6   7   1      303.54      326.52      3.27 o
   7   7   1        0.19        0.61      1.46 o
   8   7   1      241.68      269.15      6.48 o
   9   7   1        0.87       -0.39      2.23 o
  10   7   1       37.14       24.55      5.11 o
 -10   8   1        6.40       -0.91     11.93 o
  -9   8   1       16.53       15.98      2.80 o
  -8   8   1       42.29       41.85      3.15 o
  -7   8   1       85.37       95.91      2.09 o
  -6   8   1      388.86      409.84      3.72 o
  -5   8   1      266.00      269.52      2.91 o
  -4   8   1       28.30       20.83      1.08 o
  -3   8   1      471.94      472.20      3.40 o
  -2   8   1      244.50      264.68      2.36 o
  -1   8   1      260.53      251.74      2.04 o
   0   8   1      202.07      234.46      1.94 o
   1   8   1      142.72      143.99      1.47 o
   2   8   1       20.07       17.90      0.78 o
   3   8   1     1559.30     1638.77     10.40 o
   4   8   1       69.47       74.13      1.29 o
   5   8   1       33.33       34.05      1.55 o
   6   8   1       71.75       78.42      2.22 o
   7   8   1       20.85       22.51      1.53 o
   8   8   1        8.43        7.85      2.47 o
   9   8   1        0.36       -2.46      4.78 o
  -9   9   1        5.46        6.85      3.41 o
  -8   9   1        1.88        1.64      2.19 o
  -7   9   1       32.13       32.31      1.52 o
  -6   9   1      112.31      114.06      2.30 o
  -5   9   1        4.04        4.42      1.40 o
  -4   9   1       90.24       80.58      1.57 o
  -3   9   1      498.16      542.38      3.94 o
  -2   9   1      386.39      379.32      2.95 o
  -1   9   1      101.42      117.53      1.40 o
   0   9   1      235.49      219.11      2.36 o
   1   9   1        2.54        3.68      0.83 o
   2   9   1       65.08       60.28      1.29 o
   3   9   1       26.95       23.28      1.05 o
   4   9   1      298.51      320.19      2.92 o
   5   9   1       22.56       17.68      1.19 o
   6   9   1      811.96      873.62      7.51 o
   7   9   1        7.16        3.60      1.70 o
   8   9   1        3.71        3.57      1.75 o
   9   9   1       15.87       20.34      4.45 o
  -9  10   1       26.01       31.06      4.76 o
  -8  10   1       47.13       55.79      4.28 o
  -7  10   1        3.13        1.21      1.63 o
  -6  10   1        1.45       -0.99      1.21 o
  -5  10   1       22.98       24.90      1.50 o
  -4  10   1     1048.89     1080.79      7.07 o
  -3  10   1      214.03      220.84      2.19 o
  -2  10   1        6.26       10.61      0.98 o
  -1  10   1        9.75        5.18      0.89 o
   0  10   1       86.06       70.10      1.20 o
   1  10   1       50.23       54.40      1.14 o
   2  10   1        2.64        2.36      0.67 o
   3  10   1        5.30        6.72      0.98 o
   4  10   1      492.75      513.53      4.01 o
   5  10   1      276.97      292.96      3.97 o
   6  10   1       33.27       28.68      1.86 o
   7  10   1        3.01       -0.69      2.17 o
   8  10   1        5.51        1.96      2.36 o
   9  10   1       29.68       28.16      4.80 o
  -8  11   1       64.98       71.12      3.91 o
  -7  11   1       23.53       21.44      2.73 o
  -6  11   1        0.55        0.64      1.22 o
  -5  11   1        4.32        0.72      1.17 o
  -4  11   1       35.06       34.19      1.82 o
  -3  11   1       48.46       50.50      2.27 o
  -2  11   1      649.01      630.90      5.22 o
  -1  11   1      144.47      125.39      1.90 o
   0  11   1      153.38      149.29      1.84 o
   1  11   1       26.72       28.99      1.39 o
   2  11   1       41.18       35.61      1.14 o
   3  11   1        5.59        7.74      1.10 o
   4  11   1      408.59      421.24      3.96 o
   5  11   1       31.99       28.26      1.45 o
   6  11   1       12.48       12.30      1.85 o
   7  11   1       42.87       41.81      2.12 o
   8  11   1       17.87       24.50      4.36 o
  -8  12   1        4.26        9.66      3.43 o
  -7  12   1       17.04       17.21      2.46 o
  -6  12   1        5.03        5.17      1.93 o
  -5  12   1       28.16       21.70      2.00 o
  -4  12   1        5.40        5.72      1.52 o
  -3  12   1       18.36       15.36      1.45 o
  -2  12   1      266.75      284.95      3.42 o
  -1  12   1       65.27       73.76      1.91 o
   0  12   1       34.41       42.08      1.28 o
   1  12   1        4.13        3.96      1.56 o
   2  12   1      388.82      380.79      4.75 o
   3  12   1      277.56      285.72      3.04 o
   4  12   1       98.82      100.32      2.81 o
   5  12   1       11.62        8.89      2.27 o
   6  12   1       17.32       15.90      1.97 o
   7  12   1        0.30       -1.60      2.79 o
   8  12   1        0.42        2.05      3.70 o
  -7  13   1        0.06        1.89      3.18 o
  -6  13   1        0.28       -1.55      2.39 o
  -5  13   1        6.32        4.71      1.29 o
  -4  13   1        5.64        2.86      2.27 o
  -3  13   1       20.87       23.62      1.86 o
  -2  13   1      158.02      149.88      2.36 o
  -1  13   1      133.22      120.46      2.97 o
   0  13   1      446.58      423.99      4.92 o
   1  13   1       42.19       39.84      1.70 o
   2  13   1       38.31       28.69      2.00 o
   3  13   1        2.38        2.55      1.39 o
   4  13   1        0.49        0.16      1.48 o
   5  13   1        9.62        4.97      1.97 o
   6  13   1        8.55        8.76      2.69 o
   7  13   1        1.82        2.44      2.91 o
  -7  14   1        8.11        7.15      3.66 o
  -6  14   1       14.39        9.71      3.04 o
  -5  14   1       26.03       23.89      1.78 o
  -4  14   1        8.87       10.90      1.83 o
  -3  14   1       42.86       35.94      2.00 o
  -2  14   1       51.57       42.32      1.99 o
  -1  14   1        0.07       -1.09      1.74 o
   0  14   1        0.00       -1.89      1.24 o
   1  14   1       51.79       47.56      1.88 o
   2  14   1       34.79       32.79      1.82 o
   3  14   1        8.53        9.93      4.19 o
   4  14   1       15.02       10.20      1.85 o
   5  14   1       59.92       62.77      2.35 o
   6  14   1        1.56       -0.59      2.97 o
   7  14   1       13.45       26.14      5.12 o
  -6  15   1        6.68       10.73      3.59 o
  -5  15   1       10.95       10.11      2.32 o
  -4  15   1        7.32        5.12      2.02 o
  -3  15   1      247.87      252.94      4.45 o
  -2  15   1        0.11       -1.55      1.68 o
  -1  15   1        0.03        1.98      3.05 o
   0  15   1        1.63        0.38      2.69 o
   1  15   1        9.13       10.30      3.05 o
   2  15   1       25.86       21.23      1.86 o
   3  15   1       25.61       18.74      2.06 o
   4  15   1       40.15       37.85      2.65 o
   5  15   1        3.88        8.90      3.22 o
   6  15   1       19.55       24.11      3.76 o
  -5  16   1        0.12        4.59      3.48 o
  -4  16   1        0.04        2.12      2.71 o
  -3  16   1        0.05       -1.93      2.24 o
  -2  16   1        8.22       10.83      2.72 o
  -1  16   1        0.74        2.05      2.72 o
   0  16   1       39.59       45.70      2.76 o
   1  16   1        5.76        1.75      2.67 o
   2  16   1       17.19       17.40      2.39 o
   3  16   1       18.39       20.96      2.73 o
   4  16   1       10.62       14.44      2.68 o
   5  16   1       56.62       55.84      3.98 o
  -4  17   1        0.05        1.91      3.14 o
  -3  17   1        0.23       -3.51      2.68 o
  -2  17   1       81.12      101.92      3.60 o
  -1  17   1       29.53       32.97      2.69 o
   0  17   1       23.18       29.72      2.80 o
   1  17   1        0.18       -1.26      2.57 o
   2  17   1        8.44        6.41      2.54 o
   3  17   1       32.99       30.58      3.27 o
   4  17   1       18.82       24.11      4.23 o
  -2  18   1        0.64       -1.59      3.49 o
  -1  18   1       60.88       63.89      3.36 o
   0  18   1        0.08       -0.09      3.20 o
   1  18   1        1.29       -0.46      2.85 o
   2  18   1       22.84       35.01      3.47 o
 -10   0   2      139.09      147.70      6.42 o
  -8   0   2       42.15       49.39      4.12 o
  -6   0   2        0.40        1.30      0.94 o
  -4   0   2      931.78      837.06      9.04 o
  -2   0   2     2605.43     2212.37     33.10 o
   0   0   2     1770.02     1458.35     19.93 o
   2   0   2      698.30      705.09      7.42 o
   4   0   2     1547.45     1473.79     14.66 o
   6   0   2       14.26       14.10      0.80 o
   8   0   2        0.04       -0.80      1.42 o
  10   0   2       50.55       49.03      4.03 o
 -11   1   2        8.91        0.85      5.93 o
 -10   1   2       10.74        9.79      1.97 o
  -9   1   2       57.29       52.37      1.99 o
  -8   1   2        7.92       10.95      1.06 o
  -7   1   2        5.49        5.77      0.83 o
  -6   1   2        1.69        2.07      0.68 o
  -5   1   2      119.90      106.50      1.42 o
  -4   1   2      322.93      312.47      2.79 o
  -3   1   2      140.73      166.95      1.49 o
  -2   1   2      295.98      266.64      1.86 o
  -1   1   2     1920.45     1682.99     10.81 o
   0   1   2    11402.63    10188.30    131.37 o
   1   1   2     3566.36     2980.34     28.90 o
   3   1   2      931.82      799.53      6.11 o
   4   1   2     1153.65     1125.96      9.32 o
   5   1   2        0.39        1.48      0.52 o
   6   1   2        0.01       -0.18      0.64 o
   7   1   2        3.74        4.30      0.87 o
   8   1   2        0.67        1.06      0.74 o
   9   1   2       28.06       27.56      1.28 o
  10   1   2        1.74        2.45      2.69 o
 -11   2   2        7.29        5.52      6.13 o
 -10   2   2       57.26       62.88      2.44 o
  -9   2   2        1.05       -2.36      1.33 o
  -8   2   2        0.53       -0.35      1.30 o
  -7   2   2       29.12       26.60      1.30 o
  -6   2   2       45.95       47.35      1.25 o
  -5   2   2      330.94      310.12      3.24 o
  -4   2   2     1250.43     1163.14      8.11 o
  -3   2   2      107.05       75.11      0.80 o
  -2   2   2      289.43      253.22      2.06 o
  -1   2   2       13.61        4.41      0.28 o
   0   2   2      498.23      547.18      3.54 o
   1   2   2     1800.40     1748.56     10.44 o
   2   2   2      263.24      236.07      2.40 o
   3   2   2       86.27       94.31      1.64 o
   4   2   2     1826.87     1985.22     17.75 o
   5   2   2       64.73       57.18      1.28 o
   6   2   2       15.16       16.03      0.87 o
   7   2   2       55.22       51.88      1.65 o
   8   2   2       10.50       10.18      1.16 o
   9   2   2       25.13       21.94      1.57 o
  10   2   2        5.61        6.68      3.27 o
 -10   3   2        9.89        2.68      3.04 o
  -9   3   2       18.02       15.82      1.45 o
  -8   3   2       14.61       15.19      1.15 o
  -7   3   2       77.40       81.39      1.86 o
  -6   3   2        0.27       -0.21      0.85 o
  -5   3   2       11.61       10.64      0.94 o
  -4   3   2      796.02      858.52      6.02 o
  -3   3   2      377.41      338.59      2.73 o
  -2   3   2      828.83      759.69      5.07 o
  -1   3   2     1082.32      988.50      6.09 o
   0   3   2      369.07      464.45      3.00 o
   1   3   2       65.51       70.38      0.71 o
   2   3   2      416.56      462.71      2.99 o
   3   3   2       57.26       55.64      0.90 o
   4   3   2     3306.97     3393.09     23.75 o
   5   3   2       50.80       59.17      1.46 o
   6   3   2       13.88       12.67      1.05 o
   7   3   2       27.90       27.29      1.20 o
   8   3   2        3.24        2.74      1.13 o
   9   3   2        1.77        1.29      1.46 o
  10   3   2        0.01       -5.78      3.52 o
 -10   4   2        4.63        8.91      3.40 o
  -9   4   2        6.21        6.78      2.38 o
  -8   4   2        5.08        4.75      1.14 o
  -7   4   2        0.03        0.25      0.89 o
  -6   4   2      124.01      130.06      2.05 o
  -5   4   2       14.29       11.33      0.64 o
  -4   4   2      557.47      560.07      4.43 o
  -3   4   2     6286.84     6103.01     37.13 o
  -2   4   2     2328.94     2316.46     15.60 o
  -1   4   2      376.34      337.93      2.35 o
   0   4   2        3.73        2.89      0.50 o
   1   4   2      953.68      933.06      5.64 o
   2   4   2        0.09       -0.30      0.28 o
   3   4   2      552.45      526.43      3.71 o
   4   4   2       13.13       13.70      0.94 o
   5   4   2        1.24        1.99      0.62 o
   6   4   2       59.90       59.37      1.91 o
   7   4   2      135.24      134.87      2.55 o
   8   4   2        2.32        1.83      1.16 o
   9   4   2        4.38        7.02      1.31 o
  10   4   2       16.53       12.83      6.45 o
 -10   5   2        1.71        1.40      3.78 o
  -9   5   2        9.82        8.29      1.57 o
  -8   5   2        8.02        7.42      1.59 o
  -7   5   2      111.08      119.84      2.53 o
  -6   5   2       22.58       19.64      0.75 o
  -5   5   2       81.60       72.90      1.76 o
  -4   5   2       89.44       92.47      1.65 o
  -3   5   2      805.15      869.82      5.65 o
  -2   5   2     1486.57     1505.70      9.72 o
  -1   5   2     1403.19     1451.92      8.71 o
   0   5   2      555.06      675.52      4.29 o
   1   5   2      895.57     1001.36      5.87 o
   2   5   2       10.36       19.01      0.55 o
   3   5   2        0.21       -0.23      0.60 o
   4   5   2      292.68      293.02      2.62 o
   5   5   2      180.48      169.12      1.99 o
   6   5   2       86.23       93.94      2.50 o
   7   5   2       44.76       51.26      1.77 o
   8   5   2       23.77       24.42      1.66 o
   9   5   2        3.52        6.98      2.01 o
  10   5   2        2.21        0.40      4.30 o
 -10   6   2       38.06       34.47      5.05 o
  -9   6   2        0.09        0.12      1.88 o
  -8   6   2       18.60       16.35      1.60 o
  -7   6   2        9.56        9.50      1.25 o
  -6   6   2       86.01      101.73      2.18 o
  -5   6   2       38.44       36.23      1.92 o
  -4   6   2      483.00      517.51      4.15 o
  -3   6   2       12.98       17.16      0.99 o
  -2   6   2     1375.15     1420.69      8.78 o
  -1   6   2      693.88      734.88      4.77 o
   0   6   2     2711.53     2954.42     16.37 o
   1   6   2     2418.28     2666.08     14.84 o
   2   6   2       64.88       66.29      0.89 o
   3   6   2      786.68      856.63      5.24 o
   4   6   2      967.69     1055.29      7.68 o
   5   6   2        0.51       -0.33      0.88 o
   6   6   2        4.09        2.85      0.98 o
   7   6   2        8.12        6.07      1.13 o
   8   6   2       23.98       21.43      1.53 o
   9   6   2        0.16        0.85      2.39 o
  10   6   2       69.61       62.85      8.23 o
 -10   7   2        0.07        1.91      5.66 o
  -9   7   2        2.65        2.55      2.46 o
  -8   7   2        0.20        0.31      2.02 o
  -7   7   2       15.79       20.24      1.12 o
  -6   7   2        1.44       -0.82      0.93 o
  -5   7   2       77.20       78.68      1.60 o
  -4   7   2        0.00       -0.26      0.64 o
  -3   7   2        4.76        4.11      0.66 o
  -2   7   2        2.62        5.07      0.79 o
  -1   7   2     1371.28     1546.19      9.21 o
   0   7   2       94.19      105.25      1.45 o
   1   7   2      239.63      263.45      2.05 o
   2   7   2      425.40      469.57      3.99 o
   3   7   2       93.19       93.57      1.31 o
   4   7   2      139.46      138.98      1.75 o
   5   7   2      127.38      130.84      1.82 o
   6   7   2        4.43        3.14      1.20 o
   7   7   2       75.17       80.05      2.03 o
   8   7   2       70.61       66.08      2.36 o
   9   7   2        8.24        8.81      4.07 o
 -10   8   2        2.06       -0.67      7.51 o
  -9   8   2        0.61        0.76      2.85 o
  -8   8   2      278.06      291.02      4.47 o
  -7   8   2       35.37       37.75      2.13 o
  -6   8   2        3.88        4.66      1.42 o
  -5   8   2       77.51       76.67      1.69 o
  -4   8   2       41.33       47.13      1.72 o
  -3   8   2      208.44      203.18      1.94 o
  -2   8   2      626.92      700.02      4.79 o
  -1   8   2     1100.37     1268.10      7.81 o
   0   8   2      107.42      104.18      1.22 o
   1   8   2        3.12       -0.32      0.91 o
   2   8   2       11.60       14.30      0.60 o
   3   8   2        2.13        0.00      0.67 o
   4   8   2        0.30        2.11      1.06 o
   5   8   2       34.76       26.49      1.47 o
   6   8   2       67.64       78.48      2.54 o
   7   8   2       24.51       20.06      1.62 o
   8   8   2      196.65      197.36      4.71 o
   9   8   2       11.20       11.88      3.21 o
  -9   9   2       12.08       13.12      3.23 o
  -8   9   2       12.53       12.93      2.03 o
  -7   9   2       24.17       24.40      2.32 o
  -6   9   2       82.45       89.60      2.97 o
  -5   9   2       21.15       16.52      1.64 o
  -4   9   2      703.97      722.08      4.98 o
  -3   9   2      383.08      411.33      3.21 o
  -2   9   2      329.75      345.19      2.76 o
  -1   9   2        0.62        0.22      0.93 o
   0   9   2       14.41       13.74      0.97 o
   1   9   2      155.91      166.76      1.68 o
   2   9   2      187.88      190.99      1.89 o
   3   9   2        4.48        4.72      0.83 o
   4   9   2       11.25       12.64      1.12 o
   5   9   2      127.07      131.56      2.39 o
   6   9   2      688.74      703.63      5.82 o
   7   9   2        8.79        9.14      1.45 o
   8   9   2       27.53       31.60      2.08 o
   9   9   2        3.27        3.53      4.37 o
  -9  10   2       31.46       37.47      4.20 o
  -8  10   2      102.51      103.95      5.02 o
  -7  10   2        0.09        0.85      1.66 o
  -6  10   2      441.75      468.53      4.74 o
  -5  10   2      143.12      138.76      2.08 o
  -4  10   2      225.34      226.30      2.85 o
  -3  10   2       83.96       85.41      1.48 o
  -2  10   2       77.42       77.25      1.64 o
  -1  10   2      352.77      359.31      3.05 o
   0  10   2        3.60        3.05      0.82 o
   1  10   2       10.63       12.91      0.95 o
   2  10   2       33.05       32.14      0.95 o
   3  10   2       49.18       61.99      1.47 o
   4  10   2       13.59       14.25      0.88 o
   5  10   2       18.65       19.58      1.33 o
   6  10   2      147.46      141.10      3.04 o
   7  10   2        1.99        2.12      1.47 o
   8  10   2       12.25        9.23      2.47 o
   9  10   2        4.10        4.08      4.72 o
  -8  11   2       23.16       28.88      3.97 o
  -7  11   2        8.53       10.14      1.98 o
  -6  11   2       46.66       48.77      2.97 o
  -5  11   2        4.22        3.35      1.10 o
  -4  11   2        0.07       -0.96      2.00 o
  -3  11   2       44.09       42.50      1.43 o
  -2  11   2     1858.36     1818.18     11.22 o
  -1  11   2      345.92      342.00      2.97 o
   0  11   2      194.08      209.53      2.16 o
   1  11   2      173.42      182.22      1.95 o
   2  11   2      277.79      278.05      2.76 o
   3  11   2      139.29      142.55      1.97 o
   4  11   2      513.33      518.74      4.35 o
   5  11   2       42.78       47.08      2.57 o
   6  11   2       85.57       87.19      2.44 o
   7  11   2       46.63       44.30      2.15 o
   8  11   2       22.75       22.96      4.23 o
  -8  12   2       47.38       47.56      4.02 o
  -7  12   2       71.99       77.92      3.24 o
  -6  12   2        3.20       -1.15      1.91 o
  -5  12   2       36.44       39.87      2.45 o
  -4  12   2       10.02        8.10      1.82 o
  -3  12   2       64.74       59.57      2.61 o
  -2  12   2      103.65       91.73      2.14 o
  -1  12   2       56.11       72.58      2.16 o
   0  12   2      277.69      295.16      3.04 o
   1  12   2       50.64       57.91      2.03 o
   2  12   2       30.37       32.42      1.44 o
   3  12   2      159.60      162.04      2.35 o
   4  12   2       13.72       15.45      1.69 o
   5  12   2        0.00       -2.10      2.06 o
   6  12   2       17.40       12.55      2.18 o
   7  12   2        0.24        0.86      2.85 o
   8  12   2       31.10       28.22      4.03 o
  -7  13   2        3.79       -2.22      3.85 o
  -6  13   2        1.62       -2.49      2.34 o
  -5  13   2        0.13        0.52      1.27 o
  -4  13   2      109.45      101.69      2.27 o
  -3  13   2        1.59        2.57      1.53 o
  -2  13   2       21.66       21.12      2.50 o
  -1  13   2       77.17       63.23      2.41 o
   0  13   2      274.11      303.52      3.28 o
   1  13   2      267.45      272.36      3.21 o
   2  13   2        1.60        4.10      1.99 o
   3  13   2       13.15       11.31      1.94 o
   4  13   2       17.92       14.37      1.26 o
   5  13   2        6.75        9.65      2.02 o
   6  13   2       18.14       17.96      2.76 o
   7  13   2        4.18       -1.99      3.03 o
  -7  14   2       16.17       18.77      4.11 o
  -6  14   2        0.61        0.67      3.02 o
  -5  14   2       26.83       26.45      2.07 o
  -4  14   2        0.01       -2.30      1.68 o
  -3  14   2        0.56       -0.30      1.64 o
  -2  14   2       16.43       17.41      2.42 o
  -1  14   2       54.85       47.77      3.70 o
   0  14   2        2.14        0.02      1.64 o
   1  14   2      136.19      129.98      3.60 o
   2  14   2       95.65       99.28      3.21 o
   3  14   2        1.97       -0.18      1.42 o
   4  14   2        3.17        1.75      1.98 o
   5  14   2        2.21        2.93      2.52 o
   6  14   2       10.76       18.79      4.09 o
  -6  15   2        0.19       -4.68      3.56 o
  -5  15   2       21.13       24.99      2.51 o
  -4  15   2        3.43        1.05      2.17 o
  -3  15   2       37.56       35.96      2.28 o
  -2  15   2        2.51        3.53      2.55 o
  -1  15   2        5.14        0.72      2.00 o
   0  15   2        6.23        8.07      3.49 o
   1  15   2        6.71        8.49      2.00 o
   2  15   2        0.98        0.02      2.84 o
   3  15   2        0.53        1.51      4.47 o
   4  15   2       71.04       70.82      2.61 o
   5  15   2       12.73       15.16      3.45 o
   6  15   2       12.01       11.33      4.29 o
  -5  16   2       13.37        6.39      3.40 o
  -4  16   2       21.66       19.63      2.91 o
  -3  16   2        0.00       -0.62      2.22 o
  -2  16   2        9.51       11.82      2.20 o
  -1  16   2       83.20       83.36      3.66 o
   0  16   2       19.72       20.59      2.35 o
   1  16   2       43.41       51.77      3.92 o
   2  16   2        1.15        0.93      2.26 o
   3  16   2        0.15       -3.59      2.32 o
   4  16   2        2.32        1.22      2.91 o
   5  16   2       40.86       38.71      4.32 o
  -4  17   2        4.26       -1.09      2.97 o
  -3  17   2        1.35       -0.21      2.87 o
  -2  17   2       17.34       21.68      2.69 o
  -1  17   2       11.99       13.12      2.59 o
   0  17   2        4.15        0.62      4.28 o
   1  17   2        0.04        1.49      2.79 o
   2  17   2       33.26       33.70      3.30 o
   3  17   2       11.64       14.31      2.81 o
   4  17   2        0.68        2.43      4.56 o
  -2  18   2        0.32       -0.20      3.93 o
  -1  18   2        3.06        6.99      3.11 o
   0  18   2       33.87       40.65      3.22 o
   1  18   2        3.26        3.33      3.25 o
   2  18   2        3.15        4.78      4.13 o
 -11   0   3        1.73       -0.44     11.82 o
  -9   0   3      386.10      404.91      7.38 o
  -7   0   3      178.90      183.31      3.16 o
  -5   0   3       40.50       55.12      1.93 o
  -3   0   3      586.42      653.46      6.27 o
  -1   0   3      556.74      421.67      4.52 o
   1   0   3       85.55       65.30      1.11 o
   3   0   3        5.82        2.22      0.91 o
   5   0   3      285.12      275.34      3.68 o
   7   0   3        0.16        0.25      0.97 o
   9   0   3        0.25        0.51      1.62 o
 -11   1   3        0.70       10.40      5.23 o
 -10   1   3        9.05        7.91      2.07 o
  -9   1   3        9.22       10.09      1.99 o
  -8   1   3        7.94        8.20      1.28 o
  -7   1   3       39.11       36.42      1.37 o
  -6   1   3      128.96      129.64      2.43 o
  -5   1   3       82.78       88.00      1.57 o
  -4   1   3       36.20       47.26      0.74 o
  -3   1   3      174.01      165.55      1.50 o
  -2   1   3     7256.59     7034.42     57.79 o
  -1   1   3      513.77      479.66      3.49 o
   0   1   3     6495.28     6195.36     53.81 o
   1   1   3       23.08       26.67      0.55 o
   2   1   3     2443.14     2355.37     15.61 o
   3   1   3      771.85      814.48      5.73 o
   4   1   3      197.00      188.70      1.99 o
   5   1   3      604.88      634.65      5.58 o
   6   1   3       45.22       50.56      1.24 o
   7   1   3       26.38       23.88      1.27 o
   8   1   3        0.83        1.72      0.85 o
   9   1   3        6.03        3.33      1.06 o
  10   1   3        0.27        0.76      3.72 o
 -11   2   3       17.58       25.35      8.43 o
 -10   2   3       40.01       38.28      3.05 o
  -9   2   3        3.57        2.12      1.52 o
  -8   2   3       40.89       37.99      1.39 o
  -7   2   3      184.18      187.32      2.62 o
  -6   2   3       47.94       57.92      1.57 o
  -5   2   3     1543.07     1676.04     11.99 o
  -4   2   3        9.27       13.61      0.64 o
  -3   2   3     3307.29     3284.78     21.54 o
  -2   2   3      118.92      112.06      1.07 o
  -1   2   3      230.67      215.97      1.78 o
   0   2   3       18.19        7.18      0.35 o
   1   2   3       77.21       54.55      0.73 o
   2   2   3       26.17       29.52      0.59 o
   3   2   3        3.87        5.38      0.37 o
   4   2   3     3785.09     3624.99     30.89 o
   5   2   3       72.32       76.95      1.35 o
   6   2   3      189.02      188.62      2.17 o
   7   2   3       82.48       87.32      1.55 o
   8   2   3       22.74       22.22      1.22 o
   9   2   3        5.67        3.46      1.22 o
  10   2   3        7.64        3.72      3.95 o
 -10   3   3       12.72       19.23      2.64 o
  -9   3   3       16.22       14.74      1.92 o
  -8   3   3       64.38       70.45      1.91 o
  -7   3   3        2.89        2.25      0.97 o
  -6   3   3       51.69       54.33      1.35 o
  -5   3   3      191.74      209.22      2.04 o
  -4   3   3      188.63      241.39      2.56 o
  -3   3   3       20.98       37.19      0.92 o
  -2   3   3      117.19      121.32      1.20 o
  -1   3   3      336.23      291.00      2.29 o
   0   3   3     1692.17     1621.35      9.78 o
   1   3   3     1371.08     1265.63      7.53 o
   2   3   3      931.65      904.07      5.51 o
   3   3   3       70.97       68.20      0.92 o
   4   3   3     1762.31     1822.59     13.24 o
   5   3   3       45.28       46.12      1.14 o
   6   3   3      130.29      132.38      2.04 o
   7   3   3        8.75       10.71      1.79 o
   8   3   3       32.51       34.12      1.36 o
   9   3   3       27.80       30.14      2.26 o
  10   3   3        9.47        6.92      4.87 o
 -10   4   3       36.72       28.42      5.03 o
  -9   4   3        5.19        5.97      1.47 o
  -8   4   3        3.68        0.58      1.60 o
  -7   4   3       35.11       35.97      1.82 o
  -6   4   3       47.46       43.50      1.15 o
  -5   4   3      403.56      443.83      3.96 o
  -4   4   3      313.54      343.28      2.84 o
  -3   4   3     1171.45     1396.48      8.94 o
  -2   4   3      215.66      229.30      1.94 o
  -1   4   3      662.71      689.47      4.69 o
   0   4   3     2713.72     2827.22     16.73 o
   1   4   3       91.69       91.95      0.93 o
   2   4   3      191.59      134.07      1.15 o
   3   4   3      165.66      176.40      1.68 o
   4   4   3       95.78       72.07      1.22 o
   5   4   3       78.47       74.95      1.48 o
   6   4   3      474.11      491.03      4.97 o
   7   4   3       21.01       24.44      1.16 o
   8   4   3       12.85       11.26      1.55 o
   9   4   3       11.35       13.07      1.81 o
  10   4   3       27.88       23.16      6.72 o
 -10   5   3       10.86       10.77      4.59 o
  -9   5   3        7.52        9.57      1.93 o
  -8   5   3        3.68        0.78      1.57 o
  -7   5   3       27.26       30.18      1.61 o
  -6   5   3      176.52      187.51      2.35 o
  -5   5   3        2.18        3.48      1.02 o
  -4   5   3      393.98      444.48      3.83 o
  -3   5   3        9.01       12.89      0.61 o
  -2   5   3      137.67      101.49      1.33 o
  -1   5   3      961.44     1196.05      7.34 o
   0   5   3       38.58       57.03      0.81 o
   1   5   3      938.59      923.59      5.65 o
   2   5   3      368.08      367.43      2.60 o
   3   5   3     1528.47     1567.56      9.61 o
   4   5   3       17.28       15.44      0.65 o
   5   5   3        0.48       -0.07      0.65 o
   6   5   3        0.00       -0.54      1.03 o
   7   5   3        1.56       -0.70      1.00 o
   8   5   3        0.33       -1.45      1.63 o
   9   5   3        8.87       10.23      3.28 o
  10   5   3        6.06        1.48      4.61 o
 -10   6   3        0.96        3.88      4.63 o
  -9   6   3        3.06        3.20      2.30 o
  -8   6   3        4.00        4.13      2.56 o
  -7   6   3       30.16       29.99      1.76 o
  -6   6   3       36.25       35.47      1.25 o
  -5   6   3      108.15      101.79      1.70 o
  -4   6   3      170.87      184.34      2.41 o
  -3   6   3      437.51      403.31      3.23 o
  -2   6   3       19.41       19.05      0.84 o
  -1   6   3      732.15      807.63      5.24 o
   0   6   3        2.53        0.95      0.40 o
   1   6   3     1567.82     1657.19      9.76 o
   2   6   3       13.04        9.43      0.57 o
   3   6   3       10.23        6.16      0.60 o
   4   6   3        9.16        3.77      0.80 o
   5   6   3        2.04        1.49      1.24 o
   6   6   3       41.52       38.26      1.37 o
   7   6   3        0.44       -1.06      1.11 o
   8   6   3        0.60       -1.58      1.34 o
   9   6   3        8.45       10.03      3.09 o
  10   6   3        6.12        8.50      6.45 o
 -10   7   3        2.20        4.40      5.29 o
  -9   7   3        6.33        0.55      2.46 o
  -8   7   3      206.69      210.96      3.90 o
  -7   7   3       26.26       24.76      1.58 o
  -6   7   3       18.62       17.42      1.46 o
  -5   7   3       53.96       47.54      1.54 o
  -4   7   3      193.19      204.50      2.13 o
  -3   7   3       15.21       20.36      0.71 o
  -2   7   3      400.79      510.48      3.68 o
  -1   7   3      166.44      172.07      1.68 o
   0   7   3      200.78      188.49      1.77 o
   1   7   3       92.55       97.74      1.14 o
   2   7   3      123.14      110.19      1.26 o
   3   7   3        1.76        2.23      0.85 o
   4   7   3       11.02       10.43      0.88 o
   5   7   3      248.99      271.12      2.80 o
   6   7   3       47.25       36.59      1.49 o
   7   7   3        0.55       -3.85      1.92 o
   8   7   3       33.54       35.69      2.04 o
   9   7   3        2.01        4.96      3.17 o
  -9   8   3       24.60       25.43      5.54 o
  -8   8   3       18.20       20.66      2.41 o
  -7   8   3       86.75       91.69      2.38 o
  -6   8   3       26.38       29.16      2.35 o
  -5   8   3        1.16       -0.15      1.14 o
  -4   8   3      187.15      195.28      2.13 o
  -3   8   3        0.25        0.39      0.71 o
  -2   8   3       32.28       43.25      1.01 o
  -1   8   3        3.75        0.90      0.82 o
   0   8   3        1.74        1.91      0.76 o
   1   8   3      382.69      438.57      3.23 o
   2   8   3       44.15       52.96      1.20 o
   3   8   3      116.98      100.12      1.36 o
   4   8   3       52.34       61.55      1.45 o
   5   8   3      110.74      104.42      1.89 o
   6   8   3       54.75       53.39      2.26 o
   7   8   3        2.42       -0.17      1.57 o
   8   8   3       95.80       98.03      4.21 o
   9   8   3        0.60        4.13      3.30 o
  -9   9   3       42.73       45.55      5.53 o
  -8   9   3        2.93        2.07      1.57 o
  -7   9   3       67.55       68.99      2.28 o
  -6   9   3        6.44        3.77      1.25 o
  -5   9   3        7.54        6.45      1.79 o
  -4   9   3      316.18      314.11      2.85 o
  -3   9   3       71.07       66.64      1.43 o
  -2   9   3      417.99      422.92      3.37 o
  -1   9   3       25.93       28.72      1.00 o
   0   9   3       10.12        4.90      1.12 o
   1   9   3        0.31        0.12      0.77 o
   2   9   3      418.91      424.68      3.35 o
   3   9   3        4.29        3.43      0.77 o
   4   9   3       14.89       12.23      1.54 o
   5   9   3       26.86       23.53      1.94 o
   6   9   3      115.66      122.77      3.59 o
   7   9   3      102.81      109.30      4.08 o
   8   9   3       14.99        9.37      2.45 o
   9   9   3       15.79       15.58      4.45 o
  -9  10   3       35.32       27.83      5.72 o
  -8  10   3       39.63       40.78      2.64 o
  -7  10   3        8.66       10.38      1.85 o
  -6  10   3      218.77      243.83      3.19 o
  -5  10   3      135.66      141.31      2.07 o
  -4  10   3        5.31        3.75      0.92 o
  -3  10   3       13.49       14.86      0.91 o
  -2  10   3       28.97       23.19      1.32 o
  -1  10   3      278.69      286.48      2.58 o
   0  10   3      120.47      113.26      1.55 o
   1  10   3       22.33       16.01      1.06 o
   2  10   3        4.73        7.17      0.98 o
   3  10   3       20.92       20.29      1.39 o
   4  10   3        2.55        0.06      1.61 o
   5  10   3       11.06        8.38      1.54 o
   6  10   3       68.68       73.24      2.22 o
   7  10   3        0.37        0.80      1.88 o
   8  10   3       40.03       42.55      3.32 o
  -8  11   3        4.29        3.75      2.86 o
  -7  11   3        0.65        2.77      2.21 o
  -6  11   3      122.25      127.60      3.23 o
  -5  11   3       51.32       56.30      1.68 o
  -4  11   3       73.50       69.40      1.66 o
  -3  11   3       18.74       18.13      1.35 o
  -2  11   3      562.47      590.56      4.88 o
  -1  11   3      141.55      144.78      2.14 o
   0  11   3        1.98        3.11      1.06 o
   1  11   3      167.91      187.69      2.32 o
   2  11   3       25.99       27.19      1.05 o
   3  11   3       31.73       30.41      1.26 o
   4  11   3      211.79      214.36      3.29 o
   5  11   3       98.76      100.20      3.11 o
   6  11   3       38.80       35.27      1.90 o
   7  11   3        0.25        1.03      2.20 o
   8  11   3        6.67        2.46      3.73 o
  -8  12   3       78.45       69.33      4.36 o
  -7  12   3        9.11        6.77      2.84 o
  -6  12   3        5.61        7.97      2.09 o
  -5  12   3       17.07       16.50      1.46 o
  -4  12   3        0.63       -1.28      1.04 o
  -3  12   3       23.02       22.04      1.44 o
  -2  12   3        4.96        4.26      2.04 o
  -1  12   3        7.73        4.03      1.19 o
   0  12   3      774.89      774.47      5.85 o
   1  12   3      273.04      243.83      2.99 o
   2  12   3       90.33       78.63      2.05 o
   3  12   3       62.94       61.13      2.21 o
   4  12   3       19.94       14.00      1.48 o
   5  12   3       10.25        7.24      1.96 o
   6  12   3       14.50       10.49      2.56 o
   7  12   3        0.04       -3.83      3.52 o
  -7  13   3        0.06       -1.49      3.39 o
  -6  13   3        3.36        1.49      3.23 o
  -5  13   3       19.07       20.12      1.68 o
  -4  13   3        1.98        1.10      1.43 o
  -3  13   3      207.96      199.06      3.04 o
  -2  13   3       25.88       26.25      1.87 o
  -1  13   3       24.95       24.80      2.05 o
   0  13   3      576.33      587.52      5.00 o
   1  13   3      158.23      154.50      2.38 o
   2  13   3      220.91      243.21      2.89 o
   3  13   3        1.26        0.32      1.32 o
   4  13   3        3.19        4.42      1.31 o
   5  13   3        0.59       -0.17      2.01 o
   6  13   3        9.78        5.96      2.66 o
   7  13   3        1.56        6.75      4.07 o
  -7  14   3       84.47      104.72      5.43 o
  -6  14   3        0.37       -1.38      3.21 o
  -5  14   3        2.43        1.74      2.09 o
  -4  14   3       15.06       15.87      1.71 o
  -3  14   3       28.77       26.58      2.11 o
  -2  14   3        0.45        1.68      1.89 o
  -1  14   3      332.06      316.66      3.63 o
   0  14   3       23.60       17.92      1.81 o
   1  14   3        6.09        2.96      1.94 o
   2  14   3      213.79      217.56      3.29 o
   3  14   3        0.02       -1.03      1.64 o
   4  14   3        0.52        3.75      2.04 o
   5  14   3       29.97       32.64      2.86 o
   6  14   3        1.09        1.07      3.24 o
  -6  15   3        9.25       12.44      3.62 o
  -5  15   3        3.18        4.78      2.64 o
  -4  15   3       13.96       16.78      2.29 o
  -3  15   3        4.50        9.76      2.18 o
  -2  15   3        2.08        2.85      1.73 o
  -1  15   3       72.47       63.85      3.12 o
   0  15   3       26.09       27.94      2.17 o
   1  15   3        4.57        7.59      1.81 o
   2  15   3      163.58      168.49      3.78 o
   3  15   3       13.00       13.33      2.07 o
   4  15   3       20.34       19.68      2.24 o
   5  15   3        0.02        3.96      3.48 o
  -5  16   3       37.25       45.77      3.81 o
  -4  16   3        6.95        8.77      2.69 o
  -3  16   3        4.43        4.29      2.68 o
  -2  16   3        0.05       -2.11      2.45 o
  -1  16   3       17.75        9.84      4.62 o
   0  16   3       15.14       21.70      3.94 o
   1  16   3       13.17       17.44      2.84 o
   2  16   3       19.59       22.85      2.33 o
   3  16   3        8.55        6.00      2.41 o
   4  16   3       29.72       26.36      3.71 o
   5  16   3        7.12       10.94      8.76 o
  -4  17   3        0.01       -6.06      3.60 o
  -3  17   3        1.24       -1.73      2.89 o
  -2  17   3       10.26       11.34      3.07 o
  -1  17   3       61.52       69.19      3.46 o
   0  17   3        0.71        3.68      2.95 o
   1  17   3        6.91        8.58      2.80 o
   2  17   3        2.65        5.16      3.12 o
   3  17   3        2.66        3.57      4.33 o
  -2  18   3        0.98       -2.84      4.89 o
  -1  18   3        2.47        2.38      3.77 o
   0  18   3       45.25       50.89      4.28 o
   1  18   3       12.03       16.08      4.13 o
 -10   0   4      131.07      121.28      5.72 o
  -8   0   4        3.16        9.08      3.67 o
  -6   0   4      114.76      113.79      2.78 o
  -4   0   4       30.84       31.06      1.25 o
  -2   0   4     1006.12     1062.72     10.70 o
   0   0   4     4778.74     4273.21     40.29 o
   2   0   4     4924.15     4677.84     44.56 o
   4   0   4     5683.35     5734.88     79.93 o
   6   0   4      324.49      322.86      5.89 o
   8   0   4       38.25       40.62      2.27 o
  10   0   4        0.02       -6.57      9.63 o
 -10   1   4      335.12      350.41      6.39 o
  -9   1   4       53.99       55.14      2.54 o
  -8   1   4      248.71      275.60      3.62 o
  -7   1   4      160.44      170.62      2.49 o
  -6   1   4       67.12       66.54      2.16 o
  -5   1   4      105.70      107.14      1.79 o
  -4   1   4       75.03       70.92      0.96 o
  -3   1   4       51.18       89.69      1.15 o
  -2   1   4      123.24      118.39      1.32 o
  -1   1   4      699.67      566.21      4.14 o
   0   1   4       66.20       60.96      0.79 o
   1   1   4      439.33      371.19      2.58 o
   2   1   4      219.31      195.79      1.56 o
   3   1   4      959.58      994.66      6.73 o
   4   1   4      197.22      216.71      3.42 o
   5   1   4      348.27      377.99      3.38 o
   6   1   4      290.11      281.15      2.95 o
   7   1   4       28.14       20.33      0.94 o
   8   1   4        7.14        9.06      1.43 o
   9   1   4        0.25        2.83      1.42 o
  10   1   4        0.93        3.02      5.37 o
 -10   2   4        7.23        8.02      2.75 o
  -9   2   4        8.61        8.94      1.44 o
  -8   2   4       28.43       30.50      1.52 o
  -7   2   4      202.40      205.82      2.68 o
  -6   2   4       13.61       14.25      0.86 o
  -5   2   4      144.17      149.74      1.59 o
  -4   2   4       41.29       42.79      0.89 o
  -3   2   4      102.47      102.04      1.27 o
  -2   2   4     1743.26     1927.27     12.74 o
  -1   2   4      124.45      137.95      1.50 o
   0   2   4      782.28      763.06      5.07 o
   1   2   4        2.69        5.89      0.56 o
   2   2   4       17.73       30.89      0.66 o
   3   2   4        9.25        5.09      0.58 o
   4   2   4     2167.70     2196.20     15.66 o
   5   2   4       31.68       26.02      0.89 o
   6   2   4      103.84       96.26      1.70 o
   7   2   4       66.64       69.33      2.08 o
   8   2   4        7.23        7.24      1.19 o
   9   2   4       16.94       14.73      1.54 o
  10   2   4        0.25        6.38      4.76 o
 -10   3   4       55.26       60.68      4.25 o
  -9   3   4        1.61       -1.99      1.45 o
  -8   3   4      123.64      128.64      2.53 o
  -7   3   4       68.77       69.47      1.66 o
  -6   3   4       15.39       12.11      0.87 o
  -5   3   4      223.59      225.70      2.75 o
  -4   3   4       91.63      113.05      1.70 o
  -3   3   4       68.94       72.16      0.97 o
  -2   3   4       40.01       26.09      0.70 o
  -1   3   4     1268.16     1229.19      8.15 o
   0   3   4     2126.40     2159.80     13.71 o
   1   3   4        3.33        3.85      0.43 o
   2   3   4      851.30      825.65      5.30 o
   3   3   4       37.48       31.08      0.66 o
   4   3   4      136.11      116.03      1.64 o
   5   3   4       69.76       66.07      1.35 o
   6   3   4      427.79      434.16      4.00 o
   7   3   4       35.44       40.63      1.71 o
   8   3   4       15.40       13.40      1.31 o
   9   3   4       48.89       41.09      2.45 o
  10   3   4        2.29       -1.00      4.38 o
 -10   4   4        4.05       -1.52      3.70 o
  -9   4   4        1.26       -2.60      2.11 o
  -8   4   4        0.12       -1.02      1.56 o
  -7   4   4        4.22        3.08      2.17 o
  -6   4   4        7.38        7.05      0.92 o
  -5   4   4      624.26      693.75      5.79 o
  -4   4   4       60.25       74.98      1.23 o
  -3   4   4       76.56       74.89      1.32 o
  -2   4   4       96.96       83.09      1.16 o
  -1   4   4       31.43       44.27      0.79 o
   0   4   4      363.02      407.81      2.96 o
   1   4   4      237.08      268.91      2.12 o
   2   4   4      217.93      239.39      1.82 o
   3   4   4      627.77      696.52      4.95 o
   4   4   4       70.82       75.01      1.21 o
   5   4   4      100.08      107.72      1.71 o
   6   4   4      537.36      533.03      5.58 o
   7   4   4       58.93       65.55      1.83 o
   8   4   4        8.56       11.26      1.46 o
   9   4   4        0.56       -1.20      2.29 o
  10   4   4        0.42        0.47      5.40 o
 -10   5   4       15.16       11.17      4.34 o
  -9   5   4       20.20       18.24      2.26 o
  -8   5   4       14.45       13.48      2.12 o
  -7   5   4        2.61        2.27      1.05 o
  -6   5   4       34.77       37.02      1.26 o
  -5   5   4      127.58      115.84      2.00 o
  -4   5   4       13.38       18.57      0.75 o
  -3   5   4        1.56        3.77      0.68 o
  -2   5   4       18.46       14.73      0.57 o
  -1   5   4     5310.67     5619.72     33.69 o
   0   5   4      422.81      439.19      3.21 o
   1   5   4       13.13       13.25      0.52 o
   2   5   4     1339.42     1397.63      8.30 o
   3   5   4      966.51     1076.88      6.95 o
   4   5   4        1.07       -0.02      0.64 o
   5   5   4      206.02      204.27      2.36 o
   6   5   4       72.86       85.47      2.12 o
   7   5   4        6.03        5.91      1.54 o
   8   5   4       51.06       47.77      3.18 o
   9   5   4        0.16       -3.06      3.60 o
 -10   6   4        2.09       -4.30      5.92 o
  -9   6   4       14.72       13.16      3.09 o
  -8   6   4        4.89        6.29      2.13 o
  -7   6   4        1.47       -1.36      1.57 o
  -6   6   4       64.18       56.49      2.08 o
  -5   6   4        1.83        1.90      1.06 o
  -4   6   4      329.01      329.59      2.89 o
  -3   6   4       90.77       78.93      1.42 o
  -2   6   4      380.75      342.05      2.84 o
  -1   6   4      537.80      550.75      3.98 o
   0   6   4     1220.04     1248.67      8.02 o
   1   6   4        8.37        6.31      0.76 o
   2   6   4       19.65       33.93      1.12 o
   3   6   4      225.91      241.10      1.95 o
   4   6   4        0.33       -0.63      0.67 o
   5   6   4       20.20       17.97      0.88 o
   6   6   4      168.85      163.42      2.61 o
   7   6   4        0.43        2.22      1.28 o
   8   6   4       54.93       59.14      2.44 o
   9   6   4        1.09        7.28      2.82 o
 -10   7   4        1.55        2.00      5.44 o
  -9   7   4        2.08        0.72      2.79 o
  -8   7   4       54.73       51.80      2.47 o
  -7   7   4        9.59       10.12      1.34 o
  -6   7   4      107.17      105.90      3.29 o
  -5   7   4       15.78       17.55      1.41 o
  -4   7   4      462.40      472.42      4.32 o
  -3   7   4       82.83       78.66      1.40 o
  -2   7   4       33.75       37.22      1.21 o
  -1   7   4      308.20      299.38      2.77 o
   0   7   4       16.87       16.10      0.71 o
   1   7   4     2792.82     3099.76     19.61 o
   2   7   4       23.68       19.87      0.90 o
   3   7   4      106.00      121.18      1.69 o
   4   7   4        0.00        0.73      0.87 o
   5   7   4       41.84       43.62      1.66 o
   6   7   4       17.67       15.15      1.50 o
   7   7   4        0.01       -2.10      1.85 o
   8   7   4       23.99       24.36      2.08 o
   9   7   4        1.91        6.78      4.28 o
  -9   8   4        1.01       -1.50      4.42 o
  -8   8   4        9.48        6.92      1.47 o
  -7   8   4       28.29       35.26      2.48 o
  -6   8   4       13.61        6.70      1.71 o
  -5   8   4       91.94       95.11      2.90 o
  -4   8   4       21.77       19.17      1.10 o
  -3   8   4        5.44        5.38      0.73 o
  -2   8   4        1.00        1.17      0.81 o
  -1   8   4       11.72       11.17      0.71 o
   0   8   4       36.58       30.78      1.12 o
   1   8   4      188.59      207.99      2.03 o
   2   8   4       25.99       19.37      0.94 o
   3   8   4       20.67       17.53      0.69 o
   4   8   4      158.54      163.41      2.11 o
   5   8   4       39.72       45.62      1.75 o
   6   8   4        6.51        3.65      1.73 o
   7   8   4        0.10       -1.47      2.07 o
   8   8   4      183.37      198.02      4.55 o
   9   8   4        0.17       -4.38      5.28 o
  -9   9   4        0.06       -0.23      4.93 o
  -8   9   4        0.01        0.23      1.94 o
  -7   9   4        2.18        1.03      1.53 o
  -6   9   4      833.23      858.34      9.21 o
  -5   9   4       34.08       32.29      1.79 o
  -4   9   4      505.29      500.13      4.43 o
  -3   9   4      349.36      340.70      3.17 o
  -2   9   4        1.70        0.18      0.85 o
  -1   9   4        4.07        6.76      0.82 o
   0   9   4        8.50       12.29      0.76 o
   1   9   4        2.52       -0.17      0.82 o
   2   9   4        2.73        1.32      1.10 o
   3   9   4        2.47        2.52      0.96 o
   4   9   4       15.09       16.26      0.91 o
   5   9   4        0.08       -0.07      1.73 o
   6   9   4       13.40       11.80      2.31 o
   7   9   4        0.02        4.01      1.84 o
   8   9   4       93.87       89.44      3.95 o
  -9  10   4        9.57        2.18      3.52 o
  -8  10   4       26.39       23.51      2.64 o
  -7  10   4        0.10        2.64      1.92 o
  -6  10   4       30.03       32.30      2.50 o
  -5  10   4        0.35        0.78      1.37 o
  -4  10   4      191.54      184.36      2.55 o
  -3  10   4        2.04       -1.38      1.08 o
  -2  10   4      317.38      320.49      2.84 o
  -1  10   4      282.87      288.71      2.72 o
   0  10   4      724.58      715.82      5.23 o
   1  10   4       93.99       84.09      1.46 o
   2  10   4        0.23        0.57      0.69 o
   3  10   4        1.11       -0.22      1.14 o
   4  10   4       86.02       81.44      1.65 o
   5  10   4       21.94       23.20      2.02 o
   6  10   4      170.99      159.82      3.13 o
   7  10   4        0.03        2.32      1.99 o
   8  10   4       33.16       39.07      5.09 o
  -8  11   4       42.57       35.16      3.03 o
  -7  11   4       31.80       26.56      2.55 o
  -6  11   4      153.94      138.76      3.76 o
  -5  11   4       61.10       55.37      2.29 o
  -4  11   4      187.38      184.41      2.64 o
  -3  11   4       44.95       47.27      1.34 o
  -2  11   4       11.68       15.10      1.93 o
  -1  11   4      312.01      312.70      3.24 o
   0  11   4        3.53        1.03      1.68 o
   1  11   4      281.25      312.92      3.14 o
   2  11   4       32.90       30.14      1.38 o
   3  11   4       46.06       39.97      1.53 o
   4  11   4        0.00       -0.56      1.34 o
   5  11   4       40.35       42.04      1.85 o
   6  11   4        1.97       -0.46      1.93 o
   7  11   4        0.01       -2.20      2.50 o
   8  11   4       33.06       32.16      4.36 o
  -8  12   4        7.04        1.15      4.07 o
  -7  12   4       17.74       18.57      3.03 o
  -6  12   4        0.01       -3.37      2.20 o
  -5  12   4        0.00        0.43      1.39 o
  -4  12   4       99.08       93.46      3.52 o
  -3  12   4       22.46       18.18      1.09 o
  -2  12   4        6.37        4.50      1.01 o
  -1  12   4       25.23       17.24      1.71 o
   0  12   4      578.18      562.64      5.13 o
   1  12   4      394.12      390.14      3.83 o
   2  12   4       23.23       31.86      1.25 o
   3  12   4       69.74       76.24      1.87 o
   4  12   4        1.87        3.17      1.39 o
   5  12   4        7.13        7.56      1.98 o
   6  12   4        3.91        4.07      2.11 o
   7  12   4        3.38        2.46      3.17 o
  -7  13   4       46.57       54.95      3.72 o
  -6  13   4        0.50       -0.91      2.87 o
  -5  13   4       15.11       12.38      1.88 o
  -4  13   4        5.10        3.58      1.76 o
  -3  13   4        3.15        2.50      1.53 o
  -2  13   4       13.53       13.39      2.27 o
  -1  13   4        0.36       -2.46      2.21 o
   0  13   4       23.85       21.29      1.65 o
   1  13   4       62.93       60.95      2.77 o
   2  13   4       70.42       73.82      2.95 o
   3  13   4      177.29      186.93      2.89 o
   4  13   4       66.17       67.68      1.92 o
   5  13   4        3.65        5.47      2.64 o
   6  13   4        0.09       -4.62      3.34 o
   7  13   4        0.06        3.38      4.36 o
  -7  14   4        5.14        1.42      6.81 o
  -6  14   4       17.38       21.42      3.59 o
  -5  14   4       44.08       43.73      2.50 o
  -4  14   4        0.73       -1.95      2.15 o
  -3  14   4        3.70        2.06      3.19 o
  -2  14   4       66.89       52.97      1.94 o
  -1  14   4       37.21       28.57      2.40 o
   0  14   4        9.75        2.85      1.61 o
   1  14   4       59.96       47.79      2.87 o
   2  14   4      148.33      141.06      2.89 o
   3  14   4       29.03       27.26      1.87 o
   4  14   4       58.42       60.15      2.16 o
   5  14   4        2.65        4.28      2.78 o
   6  14   4       30.36       33.02      4.13 o
  -6  15   4       24.31       31.35      4.86 o
  -5  15   4       48.72       61.15      3.56 o
  -4  15   4        4.39        2.21      2.45 o
  -3  15   4        4.95        2.92      2.04 o
  -2  15   4       60.86       59.89      2.59 o
  -1  15   4        7.02       -2.83      3.34 o
   0  15   4        4.36        0.85      4.08 o
   1  15   4       14.22       11.73      4.33 o
   2  15   4       40.19       40.90      2.45 o
   3  15   4        1.31       -0.78      1.91 o
   4  15   4       44.28       37.45      2.88 o
   5  15   4        3.80        5.87      3.57 o
  -5  16   4       17.99       20.16      4.24 o
  -4  16   4        0.00       -1.03      2.72 o
  -3  16   4       56.49       58.77      3.10 o
  -2  16   4       23.18       23.86      2.44 o
  -1  16   4        6.35        1.10      3.29 o
   0  16   4        6.01        6.81      3.13 o
   1  16   4       40.92       39.94      2.99 o
   2  16   4        9.51        8.43      3.17 o
   3  16   4        0.20        0.78      2.75 o
   4  16   4        3.33        1.08      3.54 o
  -3  17   4       37.62       44.02      3.41 o
  -2  17   4        7.93        5.71      3.15 o
  -1  17   4        0.98       -1.80      2.69 o
   0  17   4        0.02        0.86      2.81 o
   1  17   4        2.02        2.37      2.74 o
   2  17   4       22.94       20.56      3.39 o
   3  17   4        0.49       -3.28      4.30 o
  -9   0   5       39.23       44.61      3.23 o
  -7   0   5       10.38       13.02      1.61 o
  -5   0   5      118.20      121.91      2.47 o
  -3   0   5      393.86      393.53      4.81 o
  -1   0   5       12.74        8.17      0.64 o
   1   0   5      321.55      355.35      3.65 o
   3   0   5      100.58       86.63      1.45 o
   5   0   5      197.65      207.23      4.01 o
   7   0   5      175.42      189.61      3.44 o
   9   0   5        2.27        0.53      2.17 o
 -10   1   5        0.00        0.82      3.21 o
  -9   1   5      112.34      118.83      3.12 o
  -8   1   5      246.16      257.13      3.41 o
  -7   1   5      177.02      183.74      2.71 o
  -6   1   5       16.58       15.55      0.81 o
  -5   1   5       27.44       35.29      0.95 o
  -4   1   5      281.17      350.56      3.23 o
  -3   1   5      237.94      321.65      2.77 o
  -2   1   5     1184.98     1365.32      9.31 o
  -1   1   5     3763.30     3917.26     23.66 o
   0   1   5      267.19      309.72      2.43 o
   1   1   5        3.60        7.63      0.57 o
   2   1   5      568.77      657.35      4.47 o
   3   1   5        6.32        5.09      0.54 o
   4   1   5      303.93      319.81      2.77 o
   5   1   5        0.00        0.26      0.80 o
   6   1   5      326.69      297.93      3.02 o
   7   1   5        8.79        9.62      0.92 o
   8   1   5       18.63       14.51      1.15 o
   9   1   5        0.04       -0.37      1.63 o
  10   1   5       10.67        8.81      8.29 o
 -10   2   5        1.14        5.94      5.28 o
  -9   2   5       21.63       23.82      1.71 o
  -8   2   5      190.46      204.74      2.91 o
  -7   2   5       25.10       27.38      1.98 o
  -6   2   5      145.98      153.77      2.05 o
  -5   2   5      138.34      150.34      2.39 o
  -4   2   5       71.37       65.21      1.47 o
  -3   2   5        6.89       15.20      0.88 o
  -2   2   5      162.49      157.96      1.74 o
  -1   2   5      421.51      485.68      3.67 o
   0   2   5     1672.58     1873.29     11.73 o
   1   2   5       10.34        9.32      0.63 o
   2   2   5        0.02        2.96      0.63 o
   3   2   5      292.25      276.23      2.24 o
   4   2   5       43.09       42.93      1.30 o
   5   2   5      131.23      139.62      1.89 o
   6   2   5        7.71        6.58      0.77 o
   7   2   5       42.32       38.32      1.27 o
   8   2   5        1.07        2.61      1.16 o
   9   2   5        5.74        6.67      2.13 o
  10   2   5        3.97       13.02      8.20 o
 -10   3   5       49.63       53.71      3.35 o
  -9   3   5       37.77       40.63      2.70 o
  -8   3   5      100.14      104.84      2.85 o
  -7   3   5       19.96       22.25      1.50 o
  -6   3   5      117.92      116.34      2.33 o
  -5   3   5      381.90      365.37      3.24 o
  -4   3   5       11.76       13.26      0.62 o
  -3   3   5     2585.39     2927.93     19.17 o
  -2   3   5       32.15       31.92      0.87 o
  -1   3   5      250.79      301.26      2.64 o
   0   3   5      332.49      383.40      3.04 o
   1   3   5      203.16      242.39      2.01 o
   2   3   5     1179.82     1236.64      7.75 o
   3   3   5       59.44       76.01      1.14 o
   4   3   5      106.56       95.75      1.31 o
   5   3   5      106.20      104.90      1.72 o
   6   3   5      379.23      364.00      3.88 o
   7   3   5        1.22        3.53      1.29 o
   8   3   5       46.09       44.04      1.77 o
   9   3   5        0.02       -1.16      2.65 o
 -10   4   5        1.64        3.82      3.35 o
  -9   4   5       12.55       15.34      2.59 o
  -8   4   5       34.94       31.81      2.36 o
  -7   4   5       18.16       14.79      2.33 o
  -6   4   5      419.90      436.99      4.68 o
  -5   4   5      134.37      123.73      1.80 o
  -4   4   5      762.96      810.69      6.36 o
  -3   4   5      254.41      267.83      2.28 o
  -2   4   5       98.58      130.22      1.42 o
  -1   4   5       31.32       29.20      0.83 o
   0   4   5      192.34      247.79      2.09 o
   1   4   5      140.08      135.15      1.33 o
   2   4   5      217.99      265.20      2.11 o
   3   4   5       47.58       49.42      0.79 o
   4   4   5       17.44       18.26      1.00 o
   5   4   5      260.78      274.66      3.07 o
   6   4   5       69.01       61.54      1.94 o
   7   4   5       10.76        9.60      1.22 o
   8   4   5       38.53       36.18      1.64 o
   9   4   5       12.94       16.71      3.15 o
 -10   5   5        5.40        3.67      7.55 o
  -9   5   5        9.31        6.75      2.29 o
  -8   5   5       91.55       94.39      3.18 o
  -7   5   5        3.28        3.42      2.05 o
  -6   5   5       42.45       46.47      1.42 o
  -5   5   5      112.58      111.31      1.73 o
  -4   5   5      398.88      440.03      3.74 o
  -3   5   5       54.25       52.76      1.22 o
  -2   5   5      117.64      137.13      2.16 o
  -1   5   5      924.55     1016.73      6.90 o
   0   5   5       11.93       13.28      1.12 o
   1   5   5        2.54        1.06      0.68 o
   2   5   5        3.26        5.79      0.66 o
   3   5   5      110.25      108.13      1.21 o
   4   5   5       27.10       22.74      0.84 o
   5   5   5        0.01       -0.92      0.72 o
   6   5   5        1.22        1.74      1.01 o
   7   5   5        0.98        2.27      1.29 o
   8   5   5       85.18       76.65      2.84 o
   9   5   5        0.03       -7.19      8.06 o
 -10   6   5        9.20       16.66      5.67 o
  -9   6   5        0.22       -0.82      2.61 o
  -8   6   5       32.90       32.89      2.31 o
  -7   6   5      109.49      104.67      2.82 o
  -6   6   5       31.67       33.57      2.04 o
  -5   6   5      109.61      117.11      1.84 o
  -4   6   5       55.42       51.11      1.20 o
  -3   6   5      418.38      401.03      4.07 o
  -2   6   5      122.24      109.79      1.98 o
  -1   6   5        5.77        3.65      0.81 o
   0   6   5      248.86      292.86      2.49 o
   1   6   5      961.62     1108.62      7.75 o
   2   6   5       30.25       29.62      0.83 o
   3   6   5       35.50       40.86      1.20 o
   4   6   5       48.32       53.54      1.42 o
   5   6   5       59.13       49.28      1.36 o
   6   6   5        0.01       -1.94      1.09 o
   7   6   5       24.56       26.44      1.64 o
   8   6   5       16.34       12.55      1.87 o
   9   6   5        1.57        1.44      5.12 o
 -10   7   5        4.62       21.41      7.42 o
  -9   7   5        2.46        1.22      4.38 o
  -8   7   5        2.41        0.17      1.48 o
  -7   7   5      103.29      104.32      2.58 o
  -6   7   5      117.92      117.08      2.50 o
  -5   7   5        9.93        7.50      0.97 o
  -4   7   5        0.35       -0.99      0.69 o
  -3   7   5      150.13      150.86      1.91 o
  -2   7   5     1167.84     1263.29      8.84 o
  -1   7   5      198.52      183.82      2.09 o
   0   7   5       50.25       40.56      1.10 o
   1   7   5      540.22      538.67      4.15 o
   2   7   5       21.50       15.55      0.96 o
   3   7   5      350.78      376.21      2.88 o
   4   7   5        0.33       -0.36      0.87 o
   5   7   5       30.10       32.75      1.63 o
   6   7   5        4.03        4.73      1.47 o
   7   7   5       13.51       12.73      1.66 o
   8   7   5       23.60       22.69      2.20 o
   9   7   5        0.11       -8.46      5.34 o
  -9   8   5       18.24        8.13      5.93 o
  -8   8   5       12.62        9.70      1.91 o
  -7   8   5       14.96       12.91      1.72 o
  -6   8   5      143.12      119.73      2.75 o
  -5   8   5      138.90      137.01      2.37 o
  -4   8   5      207.80      206.64      2.44 o
  -3   8   5        2.19        1.65      0.75 o
  -2   8   5      281.30      296.61      3.07 o
  -1   8   5      140.66      141.61      1.81 o
   0   8   5       71.91       63.38      1.73 o
   1   8   5      111.56      116.30      1.65 o
   2   8   5        2.83        2.99      0.80 o
   3   8   5      107.06      112.89      1.42 o
   4   8   5       28.23       31.22      1.21 o
   5   8   5       11.39       11.63      1.18 o
   6   8   5        4.93        2.36      1.25 o
   7   8   5        3.85        5.16      1.93 o
   8   8   5       46.78       43.17      2.79 o
   9   8   5       15.52       21.01     16.86 o
  -9   9   5       14.12       14.26      4.09 o
  -8   9   5        6.14       10.43      2.35 o
  -7   9   5      106.54      104.01      3.09 o
  -6   9   5      115.33      119.42      3.39 o
  -5   9   5      230.46      232.84      3.31 o
  -4   9   5      545.70      549.22      4.62 o
  -3   9   5      768.14      773.01      5.79 o
  -2   9   5       29.31       30.78      1.15 o
  -1   9   5      129.66      137.12      1.83 o
   0   9   5      252.30      269.77      2.67 o
   1   9   5       34.35       32.18      1.14 o
   2   9   5        6.20        8.85      0.73 o
   3   9   5        6.61        4.70      1.02 o
   4   9   5        0.07        0.27      0.83 o
   5   9   5       13.62       11.61      1.49 o
   6   9   5       20.17       17.47      1.43 o
   7   9   5        0.93        1.26      2.07 o
   8   9   5       15.58       17.86      2.92 o
  -9  10   5        2.53        0.57      6.04 o
  -8  10   5       17.16       15.57      2.74 o
  -7  10   5       39.51       38.99      2.34 o
  -6  10   5       40.63       38.97      1.88 o
  -5  10   5        0.66        0.68      1.35 o
  -4  10   5        5.49       19.47      1.28 o
  -3  10   5       49.24       51.31      2.32 o
  -2  10   5      112.93       95.14      2.05 o
  -1  10   5      354.18      369.28      3.27 o
   0  10   5       59.34       75.29      2.54 o
   1  10   5        0.59        0.69      0.92 o
   2  10   5       12.56       10.33      1.42 o
   3  10   5       34.35       35.50      1.62 o
   4  10   5        8.34        9.97      0.95 o
   5  10   5        5.12        3.92      1.58 o
   6  10   5       44.20       46.53      2.00 o
   7  10   5       37.62       34.69      2.58 o
   8  10   5        2.18       10.62      5.26 o
  -8  11   5        0.07        2.60      3.54 o
  -7  11   5       62.48       61.34      3.03 o
  -6  11   5      121.92      132.66      3.29 o
  -5  11   5       61.58       70.50      3.59 o
  -4  11   5       36.20       35.63      2.56 o
  -3  11   5       75.76       81.15      2.49 o
  -2  11   5       28.10       23.38      2.24 o
  -1  11   5       84.43       92.22      2.25 o
   0  11   5       21.84       25.47      1.82 o
   1  11   5        7.66        4.09      1.39 o
   2  11   5       96.33      103.60      2.08 o
   3  11   5      170.41      168.77      2.84 o
   4  11   5       11.01       11.89      1.95 o
   5  11   5        2.49        0.73      1.65 o
   6  11   5       16.37       13.73      2.04 o
   7  11   5        0.07        2.57      3.37 o
  -8  12   5       11.86       17.13      4.40 o
  -7  12   5        7.40        2.39      2.87 o
  -6  12   5        0.78        0.79      1.95 o
  -5  12   5        0.19        0.84      1.60 o
  -4  12   5       47.64       44.88      3.64 o
  -3  12   5        2.87       -0.49      2.16 o
  -2  12   5      278.71      252.58      2.90 o
  -1  12   5       43.36       40.57      1.39 o
   0  12   5      186.08      199.46      2.54 o
   1  12   5      199.50      216.15      2.91 o
   2  12   5      120.12      115.38      2.57 o
   3  12   5      247.09      263.14      2.95 o
   4  12   5       26.86       25.62      1.87 o
   5  12   5        4.72        6.23      2.07 o
   6  12   5        0.00       -1.37      2.51 o
   7  12   5        2.15       -0.35      3.30 o
  -7  13   5        3.82       -3.47      3.33 o
  -6  13   5        6.36        4.07      2.32 o
  -5  13   5       71.07       80.79      2.82 o
  -4  13   5       28.88       30.10      2.30 o
  -3  13   5        2.75        0.22      1.65 o
  -2  13   5        7.27        2.64      2.15 o
  -1  13   5        0.01       -1.54      2.22 o
   0  13   5        0.67        0.30      1.21 o
   1  13   5      158.33      146.41      2.56 o
   2  13   5      270.43      274.42      3.64 o
   3  13   5        3.42       -0.02      1.37 o
   4  13   5       43.14       34.84      1.87 o
   5  13   5        4.12        5.01      2.36 o
   6  13   5        1.42       -1.25      3.22 o
  -6  14   5        8.66       11.34      3.36 o
  -5  14   5        3.83        0.71      2.23 o
  -4  14   5       47.01       46.61      2.65 o
  -3  14   5       18.79       22.34      4.09 o
  -2  14   5        5.22        8.07      2.22 o
  -1  14   5       14.46       10.29      2.02 o
   0  14   5       17.66       25.64      2.67 o
   1  14   5        3.40        1.13      1.59 o
   2  14   5       70.80       67.80      2.35 o
   3  14   5       71.41       69.81      3.11 o
   4  14   5        0.27        0.90      2.12 o
   5  14   5       27.30       22.31      3.10 o
   6  14   5       10.25        8.64      4.57 o
  -5  15   5       88.32      103.64      4.19 o
  -4  15   5        0.72       -1.13      2.33 o
  -3  15   5        1.73        2.27      2.05 o
  -2  15   5        2.70        2.55      4.81 o
  -1  15   5       26.77       21.98      2.54 o
   0  15   5        7.77        6.29      2.59 o
   1  15   5       16.05        4.03      3.18 o
   2  15   5        1.34        0.98      3.07 o
   3  15   5        9.52       13.29      2.36 o
   4  15   5       48.88       46.73      3.87 o
   5  15   5        2.38       -0.13      4.32 o
  -4  16   5        0.46        0.30      2.93 o
  -3  16   5       19.62       25.50      3.17 o
  -2  16   5        9.69       11.14      2.45 o
  -1  16   5        7.63        7.50      2.51 o
   0  16   5        1.06       -0.66      2.42 o
   1  16   5        0.14       -5.07      2.69 o
   2  16   5       30.10       41.01      5.41 o
   3  16   5        5.95       10.04      3.92 o
   4  16   5        3.08       -0.50      5.98 o
  -3  17   5       32.25       33.50      4.60 o
  -2  17   5        0.58       -2.55      2.95 o
  -1  17   5       50.01       60.43      3.29 o
   0  17   5        0.24       -1.76      2.86 o
   1  17   5        1.32       -2.29      2.80 o
   2  17   5       10.02       20.34      4.43 o
 -10   0   6       90.65       78.37     11.82 o
  -8   0   6      682.33      721.72     10.20 o
  -6   0   6       66.28       68.91      2.44 o
  -4   0   6      592.30      643.12      6.95 o
  -2   0   6      451.23      482.08      5.36 o
   0   0   6        0.67        1.11      0.56 o
   2   0   6       67.97       69.99      1.53 o
   4   0   6      802.33      816.58     10.00 o
   6   0   6        1.24        1.85      0.93 o
   8   0   6       39.14       43.88      2.20 o
 -10   1   6       30.25       31.87      3.62 o
  -9   1   6      114.75      120.45      3.60 o
  -8   1   6       95.85      101.56      2.93 o
  -7   1   6      178.05      179.27      3.14 o
  -6   1   6       22.67       25.52      0.95 o
  -5   1   6       45.98       48.46      2.22 o
  -4   1   6      212.60      220.34      2.62 o
  -3   1   6     1009.07     1095.82      8.13 o
  -2   1   6       23.85       21.02      1.26 o
  -1   1   6      182.53      193.95      1.88 o
   0   1   6      511.78      594.21      4.26 o
   1   1   6        5.05        6.03      0.51 o
   2   1   6      663.21      677.82      4.91 o
   3   1   6        6.32        3.09      0.59 o
   4   1   6      199.16      230.86      2.64 o
   5   1   6       44.51       41.93      1.05 o
   6   1   6      321.85      316.00      2.92 o
   7   1   6        0.05        2.02      0.94 o
   8   1   6       13.48       14.62      1.33 o
   9   1   6       24.49       20.34      3.59 o
 -10   2   6        4.95        4.04      4.32 o
  -9   2   6       36.46       36.08      2.29 o
  -8   2   6      488.49      509.02      7.18 o
  -7   2   6        2.05        2.83      1.79 o
  -6   2   6      675.95      704.28      5.48 o
  -5   2   6      359.70      379.42      3.70 o
  -4   2   6      106.94      118.53      1.87 o
  -3   2   6      118.06      124.65      2.37 o
  -2   2   6      650.22      730.16      5.32 o
  -1   2   6      330.96      425.90      3.40 o
   0   2   6      339.66      336.20      2.71 o
   1   2   6        0.01        0.58      0.49 o
   2   2   6      378.08      395.80      2.99 o
   3   2   6      203.20      200.52      1.79 o
   4   2   6      215.40      205.51      2.01 o
   5   2   6       38.98       44.73      1.39 o
   6   2   6      188.38      188.24      3.06 o
   7   2   6      138.56      145.73      2.17 o
   8   2   6       60.77       49.06      1.64 o
   9   2   6        6.58        9.93      3.33 o
 -10   3   6        3.96        7.77      7.67 o
  -9   3   6        0.01       -1.09      2.56 o
  -8   3   6        9.26        9.41      1.99 o
  -7   3   6      132.39      138.54      2.35 o
  -6   3   6       10.55       13.09      2.20 o
  -5   3   6      158.72      156.01      1.96 o
  -4   3   6        6.77        5.97      1.15 o
  -3   3   6       78.05      102.51      1.72 o
  -2   3   6      764.30      850.34      6.13 o
  -1   3   6      938.08      952.55      6.72 o
   0   3   6      630.03      597.20      4.34 o
   1   3   6       21.28       19.12      1.00 o
   2   3   6      158.77      138.50      1.40 o
   3   3   6        5.07        7.10      0.55 o
   4   3   6      164.13      184.39      2.17 o
   5   3   6       47.47       43.50      1.75 o
   6   3   6      116.90      111.43      2.25 o
   7   3   6      102.66       92.76      2.06 o
   8   3   6       46.44       38.84      1.68 o
   9   3   6       39.28       33.88      4.76 o
 -10   4   6        0.01       -9.13      5.15 o
  -9   4   6       54.65       54.17      3.10 o
  -8   4   6        8.27        7.83      2.38 o
  -7   4   6        1.42       -0.47      1.99 o
  -6   4   6      185.71      176.85      2.64 o
  -5   4   6      130.14      146.42      2.21 o
  -4   4   6      777.70      791.44      6.52 o
  -3   4   6      232.12      261.27      2.69 o
  -2   4   6      265.27      268.37      2.75 o
  -1   4   6      160.99      206.11      2.45 o
   0   4   6       31.50       30.69      0.80 o
   1   4   6     1372.22     1442.26      8.89 o
   2   4   6        1.38        1.55      0.62 o
   3   4   6        2.01        1.78      0.63 o
   4   4   6       63.02       67.45      1.44 o
   5   4   6      248.40      265.92      3.81 o
   6   4   6        0.03        1.23      1.84 o
   7   4   6        6.96        5.79      1.29 o
   8   4   6       46.32       43.39      2.08 o
   9   4   6       12.74       21.34      4.12 o
 -10   5   6        3.87        1.72      4.34 o
  -9   5   6       50.98       55.70      3.53 o
  -8   5   6        1.06        2.63      2.30 o
  -7   5   6        4.04        3.00      1.39 o
  -6   5   6       45.78       43.53      2.04 o
  -5   5   6        3.19        1.38      1.12 o
  -4   5   6      241.20      205.34      2.36 o
  -3   5   6      580.00      616.53      4.69 o
  -2   5   6      247.79      235.42      2.77 o
  -1   5   6      383.66      356.48      3.13 o
   0   5   6      128.49      110.06      1.41 o
   1   5   6        4.78        6.61      0.64 o
   2   5   6      768.03      819.85      5.44 o
   3   5   6       15.55       16.35      0.66 o
   4   5   6        8.74        8.83      1.01 o
   5   5   6       22.42       18.36      1.50 o
   6   5   6        0.73       -0.24      1.16 o
   7   5   6        1.13        1.38      1.43 o
   8   5   6       37.04       34.84      1.94 o
   9   5   6        4.31        3.42      5.61 o
 -10   6   6        0.57       -5.04      5.08 o
  -9   6   6       12.52       17.01      3.79 o
  -8   6   6        6.36        6.04      1.66 o
  -7   6   6       17.04       16.32      1.98 o
  -6   6   6        8.84        6.44      1.36 o
  -5   6   6        3.24        2.65      1.77 o
  -4   6   6      166.22      147.02      1.95 o
  -3   6   6      638.76      646.42      4.93 o
  -2   6   6      116.59      130.79      2.11 o
  -1   6   6      121.40      118.55      1.97 o
   0   6   6      278.96      269.48      2.51 o
   1   6   6      120.66      141.68      1.69 o
   2   6   6        3.73        3.20      0.64 o
   3   6   6      433.76      465.88      3.62 o
   4   6   6        8.31        5.18      1.56 o
   5   6   6       76.96       76.31      2.24 o
   6   6   6        2.36        0.32      2.40 o
   7   6   6       24.50       24.14      1.75 o
   8   6   6        3.14        1.45      2.33 o
   9   6   6        0.39       -3.31      4.69 o
  -9   7   6        6.79        8.27      3.79 o
  -8   7   6        4.84       -0.18      2.97 o
  -7   7   6       42.94       35.49      1.76 o
  -6   7   6       14.67       11.62      1.43 o
  -5   7   6       78.44       87.85      2.11 o
  -4   7   6        3.47        7.26      1.35 o
  -3   7   6      128.93      125.13      1.77 o
  -2   7   6       28.85       32.92      1.28 o
  -1   7   6      125.58      118.14      1.60 o
   0   7   6      521.22      513.92      4.04 o
   1   7   6      109.71       96.04      2.15 o
   2   7   6        5.32        3.47      1.14 o
   3   7   6       64.52       59.70      1.25 o
   4   7   6       45.58       48.91      2.36 o
   5   7   6        6.31        6.22      0.98 o
   6   7   6        5.78        5.06      2.20 o
   7   7   6        0.07        0.66      1.83 o
   8   7   6        2.00        2.15      3.35 o
  -9   8   6        0.48        1.42      4.40 o
  -8   8   6        1.72        3.49      2.24 o
  -7   8   6        0.55       -1.51      1.61 o
  -6   8   6      138.59      107.81      2.66 o
  -5   8   6       84.49       82.25      2.24 o
  -4   8   6      371.57      383.37      3.91 o
  -3   8   6        0.27       -0.56      0.97 o
  -2   8   6     2030.13     1956.28     12.52 o
  -1   8   6      317.15      312.15      3.02 o
   0   8   6      121.27      106.98      1.63 o
   1   8   6      115.76      120.06      2.26 o
   2   8   6        0.10       -0.33      0.80 o
   3   8   6      302.93      328.71      3.26 o
   4   8   6       22.59       22.90      1.79 o
   5   8   6        0.37       -1.04      1.05 o
   6   8   6        0.05       -2.12      1.39 o
   7   8   6       11.39       12.70      1.94 o
   8   8   6        3.12        2.95      4.86 o
  -9   9   6        2.96       -1.09      5.81 o
  -8   9   6       33.91       35.43      2.69 o
  -7   9   6       20.49       24.51      2.22 o
  -6   9   6        1.08        1.13      1.43 o
  -5   9   6        0.40       -0.83      1.81 o
  -4   9   6        4.28        2.92      1.73 o
  -3   9   6        3.46        7.45      1.17 o
  -2   9   6      457.71      450.69      3.75 o
  -1   9   6       62.83       56.44      2.16 o
   0   9   6       26.73       24.27      1.00 o
   1   9   6       62.87       56.28      2.78 o
   2   9   6       52.26       58.05      2.16 o
   3   9   6       94.06       88.67      1.73 o
   4   9   6        0.41        0.27      1.00 o
   5   9   6        1.98        0.22      1.28 o
   6   9   6        1.50       -1.59      1.80 o
   7   9   6        1.96        3.81      2.33 o
   8   9   6       18.71       20.18      5.00 o
  -8  10   6        0.04        0.99      2.99 o
  -7  10   6        4.43        4.52      2.50 o
  -6  10   6       10.35        6.66      1.84 o
  -5  10   6        7.10        2.02      2.71 o
  -4  10   6     1052.16     1004.49      7.88 o
  -3  10   6      298.62      290.73      3.52 o
  -2  10   6       69.08       66.36      2.33 o
  -1  10   6      121.84      124.49      2.27 o
   0  10   6       28.13       26.80      1.31 o
   1  10   6      176.61      195.27      2.60 o
   2  10   6        9.18       10.31      2.14 o
   3  10   6       43.81       45.21      1.56 o
   4  10   6        3.27        3.32      1.17 o
   5  10   6      107.40      118.43      2.93 o
   6  10   6        7.82        8.15      1.82 o
   7  10   6        9.77        8.59      2.83 o
  -8  11   6        0.19        2.78      4.29 o
  -7  11   6       16.67       15.07      2.73 o
  -6  11   6       51.93       49.08      2.43 o
  -5  11   6       83.97       81.60      3.41 o
  -4  11   6       16.49       14.99      2.40 o
  -3  11   6        2.01        0.86      1.25 o
  -2  11   6        4.35        0.04      1.41 o
  -1  11   6        3.27       -0.16      1.16 o
   0  11   6       90.48       84.75      3.04 o
   1  11   6      252.46      261.22      3.02 o
   2  11   6      177.08      160.27      2.61 o
   3  11   6       87.28       88.83      2.19 o
   4  11   6        2.43        0.71      1.50 o
   5  11   6       17.53       16.33      1.87 o
   6  11   6       13.02       14.79      2.11 o
   7  11   6        0.41        0.36      4.04 o
  -7  12   6       10.70        6.24      4.00 o
  -6  12   6       43.03       36.82      2.47 o
  -5  12   6       85.96       76.70      3.00 o
  -4  12   6        1.94       -0.12      2.11 o
  -3  12   6        0.23       -0.39      1.54 o
  -2  12   6       22.82       19.76      1.69 o
  -1  12   6        9.93       10.16      1.74 o
   0  12   6       14.84       18.69      2.39 o
   1  12   6        1.02        1.89      1.21 o
   2  12   6       76.33       71.40      1.97 o
   3  12   6        0.36        0.56      1.53 o
   4  12   6        2.60        2.83      1.40 o
   5  12   6       11.02       13.03      2.65 o
   6  12   6        7.44        5.82      2.95 o
  -7  13   6       21.01       18.66      4.55 o
  -6  13   6       10.00       10.56      2.80 o
  -5  13   6        2.99        1.53      2.10 o
  -4  13   6        1.78        2.80      2.18 o
  -3  13   6       35.03       36.49      1.90 o
  -2  13   6        2.97        0.15      3.06 o
  -1  13   6       37.09       33.05      2.09 o
   0  13   6       12.39       11.27      1.99 o
   1  13   6       21.15       13.44      1.61 o
   2  13   6       90.75      108.05      3.16 o
   3  13   6      209.65      216.53      3.52 o
   4  13   6        2.20       -0.28      1.93 o
   5  13   6       35.23       44.55      3.09 o
   6  13   6       10.70       11.09      4.95 o
  -6  14   6       19.98       20.17      3.75 o
  -5  14   6        5.01        6.94      2.72 o
  -4  14   6       13.45       15.48      2.38 o
  -3  14   6       25.89       21.95      5.41 o
  -2  14   6       16.89       21.71      3.19 o
  -1  14   6        5.69        2.44      2.05 o
   0  14   6       82.47       80.44      2.83 o
   1  14   6        0.28       -0.18      2.39 o
   2  14   6        0.08        1.14      2.36 o
   3  14   6        4.56        5.44      1.85 o
   4  14   6       61.68       60.84      3.56 o
   5  14   6        7.79       14.18      3.82 o
  -5  15   6        0.17       -1.56      2.99 o
  -4  15   6       68.05       75.08      4.47 o
  -3  15   6       15.25       11.97      2.32 o
  -2  15   6        1.50        4.78      4.52 o
  -1  15   6       10.55        7.58      2.92 o
   0  15   6        1.73       -1.20      2.54 o
   1  15   6       10.40       10.76      3.22 o
   2  15   6       25.18       26.76      2.70 o
   3  15   6        0.13       -5.40      3.79 o
   4  15   6       53.59       52.97      4.46 o
  -4  16   6        5.21       10.66      3.96 o
  -3  16   6       12.40       21.21      3.64 o
  -2  16   6        1.04       -0.79      2.69 o
  -1  16   6       17.00       22.56      3.78 o
   0  16   6        0.66        0.71      2.69 o
   1  16   6        0.11       -2.32      3.12 o
   2  16   6        0.89        2.03      2.89 o
   3  16   6        8.33       12.51      5.87 o
  -2  17   6       18.13       23.34      4.60 o
  -1  17   6        0.43       -2.73      3.77 o
   0  17   6       23.15       28.17      4.58 o
   1  17   6        0.00       -1.91      3.50 o
  -9   0   7      109.25      107.14      6.38 o
  -7   0   7     1869.96     1937.89     18.54 o
  -5   0   7        0.88        2.19      1.19 o
  -3   0   7      519.22      603.45      6.75 o
  -1   0   7        2.38       13.89      0.90 o
   1   0   7     2200.22     2377.15     20.46 o
   3   0   7       36.48       46.46      1.48 o
   5   0   7       13.28       13.63      2.29 o
   7   0   7        1.47        2.17      4.42 o
   9   0   7       30.27       38.74     10.73 o
 -10   1   7       27.01       33.58      5.88 o
  -9   1   7        4.86        6.12      2.97 o
  -8   1   7       12.95       11.16      3.25 o
  -7   1   7        0.21       -0.58      1.23 o
  -6   1   7       39.14       39.28      1.35 o
  -5   1   7       12.36       10.39      1.03 o
  -4   1   7      104.07      107.85      1.72 o
  -3   1   7       72.88       62.97      1.56 o
  -2   1   7      427.38      409.53      4.72 o
  -1   1   7       57.87       57.70      1.49 o
   0   1   7      954.55      978.23      6.69 o
   1   1   7       46.33       45.67      1.49 o
   2   1   7        0.81       -0.17      0.73 o
   3   1   7      100.09      112.02      1.79 o
   4   1   7       73.84       70.91      2.00 o
   5   1   7        3.61        3.46      1.05 o
   6   1   7       15.46       12.52      1.30 o
   7   1   7       37.87       37.08      1.67 o
   8   1   7        4.72        4.55      1.53 o
   9   1   7        6.13       -7.05      8.10 o
 -10   2   7        3.13       -4.08      7.12 o
  -9   2   7       61.65       67.84      3.21 o
  -8   2   7       40.46       41.20      3.13 o
  -7   2   7      106.51      111.03      1.95 o
  -6   2   7      836.19      803.46      6.36 o
  -5   2   7      221.87      229.74      2.92 o
  -4   2   7       55.35       49.05      1.74 o
  -3   2   7      250.06      219.37      3.18 o
  -2   2   7      188.98      227.20      3.00 o
  -1   2   7      674.13      802.87      5.69 o
   0   2   7     1132.79     1251.84      8.61 o
   1   2   7      424.78      466.41      3.38 o
   2   2   7       26.13       21.62      0.98 o
   3   2   7       27.94       35.59      1.57 o
   4   2   7        0.35       -0.94      0.62 o
   5   2   7       33.22       33.07      1.79 o
   6   2   7       93.48       91.59      1.81 o
   7   2   7       58.56       59.69      1.89 o
   8   2   7       95.30       85.66      3.11 o
   9   2   7        0.02        6.57      7.26 o
 -10   3   7        0.13       -3.89      3.60 o
  -9   3   7       12.37       11.21      3.98 o
  -8   3   7       14.96       14.86      2.15 o
  -7   3   7       27.06       27.84      3.00 o
  -6   3   7      781.79      800.17      6.88 o
  -5   3   7        4.11        2.19      0.84 o
  -4   3   7      564.29      573.69      6.26 o
  -3   3   7       26.11       26.85      1.10 o
  -2   3   7      690.28      750.74      6.04 o
  -1   3   7        1.64        0.42      0.93 o
   0   3   7       45.51       38.40      1.02 o
   1   3   7       34.04       37.86      0.89 o
   2   3   7       33.43       29.88      1.12 o
   3   3   7       24.48       25.45      1.42 o
   4   3   7       14.65       15.73      1.39 o
   5   3   7        1.97        2.65      0.97 o
   6   3   7       94.06       93.67      2.24 o
   7   3   7       34.82       37.25      1.86 o
   8   3   7        1.58        1.17      2.01 o
   9   3   7        4.37       13.31      5.51 o
 -10   4   7       17.69       17.24      5.97 o
  -9   4   7       53.93       52.85      3.49 o
  -8   4   7       74.14       68.86      2.47 o
  -7   4   7       27.95       26.92      1.83 o
  -6   4   7       72.26       67.59      1.95 o
  -5   4   7        0.38        0.19      1.12 o
  -4   4   7      228.33      187.13      2.12 o
  -3   4   7       97.34       87.00      1.62 o
  -2   4   7        5.15        9.91      0.90 o
  -1   4   7      150.71      177.00      2.06 o
   0   4   7      399.51      424.14      3.67 o
   1   4   7        1.20        0.03      0.54 o
   2   4   7       10.20       11.18      0.68 o
   3   4   7       59.42       64.52      1.32 o
   4   4   7       12.11       15.07      0.98 o
   5   4   7       73.78       80.76      1.87 o
   6   4   7       23.22       18.14      1.48 o
   7   4   7        0.12        2.56      1.79 o
   8   4   7       47.57       41.70      4.65 o
   9   4   7        2.90        0.53      5.59 o
 -10   5   7        1.58       -5.25      9.41 o
  -9   5   7       38.44       34.74      3.27 o
  -8   5   7        4.18        6.39      1.67 o
  -7   5   7       11.63        8.59      2.35 o
  -6   5   7       14.51       12.20      1.56 o
  -5   5   7      116.60      115.78      2.04 o
  -4   5   7      914.20      910.97      6.50 o
  -3   5   7       23.55       17.05      0.82 o
  -2   5   7        5.18        5.69      0.83 o
  -1   5   7      103.89       94.32      2.04 o
   0   5   7        2.37        5.05      0.81 o
   1   5   7       43.32       47.11      1.03 o
   2   5   7      197.92      212.46      2.04 o
   3   5   7      327.53      347.59      3.28 o
   4   5   7       76.67       85.87      2.15 o
   5   5   7       53.28       57.99      1.96 o
   6   5   7       10.35       10.83      1.50 o
   7   5   7       17.82        8.56      2.05 o
   8   5   7       11.18        5.88      3.36 o
   9   5   7        0.00       -5.53      7.47 o
  -9   6   7        6.26        7.26      3.53 o
  -8   6   7        5.69        5.00      2.12 o
  -7   6   7       54.56       52.83      2.18 o
  -6   6   7      135.57      131.77      2.55 o
  -5   6   7        9.97        8.35      1.12 o
  -4   6   7       38.70       33.30      1.57 o
  -3   6   7      101.79       94.77      1.92 o
  -2   6   7      125.90      135.43      1.97 o
  -1   6   7      174.90      188.71      2.30 o
   0   6   7      302.79      315.25      2.90 o
   1   6   7      944.41      988.98      6.61 o
   2   6   7      169.02      170.49      1.84 o
   3   6   7       30.79       36.47      1.22 o
   4   6   7        0.65        0.55      1.41 o
   5   6   7        0.22       -1.00      1.87 o
   6   6   7        0.00        0.57      2.06 o
   7   6   7        6.76        8.79      2.11 o
   8   6   7        1.18        2.75      3.06 o
  -9   7   7       13.40        9.12      6.81 o
  -8   7   7       12.92       11.09      2.32 o
  -7   7   7       29.58       25.57      2.25 o
  -6   7   7        0.71        0.29      3.00 o
  -5   7   7      112.82      101.08      2.77 o
  -4   7   7      159.43      151.45      2.44 o
  -3   7   7       89.23       87.38      2.16 o
  -2   7   7      692.31      690.56      5.36 o
  -1   7   7      336.21      341.46      3.10 o
   0   7   7      825.55      862.16      6.20 o
   1   7   7      220.97      218.50      2.34 o
   2   7   7       73.94       79.90      1.45 o
   3   7   7       12.54       11.41      1.07 o
   4   7   7        6.94        7.22      1.41 o
   5   7   7        9.43       10.73      1.34 o
   6   7   7        0.01       -3.91      1.96 o
   7   7   7        0.81       -2.66      2.62 o
   8   7   7        2.61        0.92      8.89 o
  -9   8   7        0.72        2.67      4.57 o
  -8   8   7        2.44       -2.43      2.78 o
  -7   8   7        3.73        3.82      1.76 o
  -6   8   7        0.75        0.56      1.34 o
  -5   8   7      335.82      320.72      3.86 o
  -4   8   7      444.83      439.82      4.74 o
  -3   8   7       33.46       28.03      1.48 o
  -2   8   7      149.47      137.17      1.97 o
  -1   8   7      291.24      293.77      2.88 o
   0   8   7        9.80       12.23      1.10 o
   1   8   7       42.67       42.91      1.65 o
   2   8   7       33.71       43.77      1.32 o
   3   8   7      258.86      266.15      2.86 o
   4   8   7        8.84        6.41      2.08 o
   5   8   7       49.25       49.07      2.22 o
   6   8   7        3.41        2.90      1.58 o
   7   8   7        4.14        3.36      2.85 o
   8   8   7        8.36        8.55      5.95 o
  -8   9   7        0.54       -3.01      3.36 o
  -7   9   7        0.90       -1.92      2.25 o
  -6   9   7       27.35       26.54      1.70 o
  -5   9   7       16.33        8.92      3.05 o
  -4   9   7        2.33       -2.48      1.24 o
  -3   9   7       52.29       56.20      1.84 o
  -2   9   7      197.63      205.08      2.83 o
  -1   9   7        0.40        1.29      1.03 o
   0   9   7       41.52       35.99      1.34 o
   1   9   7        6.14        4.03      1.45 o
   2   9   7       92.77      102.04      2.10 o
   3   9   7        0.08        1.76      0.85 o
   4   9   7        0.02       -1.44      1.68 o
   5   9   7       22.38       19.19      1.83 o
   6   9   7        8.48        7.20      2.57 o
   7   9   7        0.06       -1.97      3.98 o
  -8  10   7        0.01        4.78      7.44 o
  -7  10   7       12.81       11.31      2.70 o
  -6  10   7       13.85       14.91      1.98 o
  -5  10   7      141.79      135.13      3.02 o
  -4  10   7      157.55      162.04      3.36 o
  -3  10   7        0.86        1.83      1.53 o
  -2  10   7      342.88      323.54      3.63 o
  -1  10   7      138.00      136.24      2.27 o
   0  10   7        0.64       -1.28      1.30 o
   1  10   7        3.90        2.60      1.38 o
   2  10   7       29.80       23.26      2.22 o
   3  10   7       33.59       34.67      1.44 o
   4  10   7        1.77        3.17      1.36 o
   5  10   7        0.22        2.85      2.17 o
   6  10   7        3.21       -2.88      2.51 o
   7  10   7        1.82        0.08      4.18 o
  -8  11   7        0.15       -6.91      6.03 o
  -7  11   7        2.07        2.29      2.83 o
  -6  11   7       18.53       19.16      2.32 o
  -5  11   7        8.47        7.89      1.80 o
  -4  11   7        2.40        0.44      1.80 o
  -3  11   7        1.17       -0.14      2.42 o
  -2  11   7        3.81       -0.92      1.77 o
  -1  11   7       15.68       17.11      1.36 o
   0  11   7        1.51       -1.51      1.77 o
   1  11   7       46.35       47.33      2.39 o
   2  11   7        0.22        0.02      2.14 o
   3  11   7       40.56       46.82      1.78 o
   4  11   7       87.67       91.52      3.30 o
   5  11   7       57.13       49.98      2.73 o
   6  11   7        0.06       -3.74      3.89 o
  -7  12   7       34.43       30.51      4.28 o
  -6  12   7        0.01        2.11      2.59 o
  -5  12   7       27.73       32.27      2.58 o
  -4  12   7        3.52        3.70      2.01 o
  -3  12   7        4.18        1.77      2.42 o
  -2  12   7        1.06        1.96      2.22 o
  -1  12   7      179.36      185.71      2.89 o
   0  12   7        5.71        1.82      2.09 o
   1  12   7       40.42       44.26      2.60 o
   2  12   7        0.44       -1.37      2.20 o
   3  12   7        9.42        6.31      1.32 o
   4  12   7       61.47       64.40      2.40 o
   5  12   7       13.03        8.60      2.79 o
   6  12   7        4.26       -3.14      6.57 o
  -6  13   7        0.53       -0.90      3.23 o
  -5  13   7        0.68        2.49      2.60 o
  -4  13   7       36.43       35.79      2.63 o
  -3  13   7        9.67        9.06      3.25 o
  -2  13   7        0.64       -1.34      2.16 o
  -1  13   7       15.54       15.52      3.08 o
   0  13   7      108.91       95.71      3.74 o
   1  13   7        7.49        5.91      3.40 o
   2  13   7       86.26       79.09      2.52 o
   3  13   7       39.92       33.98      1.85 o
   4  13   7       20.23       19.72      2.83 o
   5  13   7       91.65       93.87      5.69 o
  -5  14   7       14.77       14.41      2.84 o
  -4  14   7        0.58       -4.96      2.48 o
  -3  14   7       61.74       69.12      3.02 o
  -2  14   7       10.07        7.44      2.35 o
  -1  14   7        0.01       -4.33      2.17 o
   0  14   7        0.52       -2.67      4.10 o
   1  14   7       16.78       12.76      2.18 o
   2  14   7        6.55        7.60      2.16 o
   3  14   7        3.21        2.59      2.50 o
   4  14   7       45.93       40.70      4.27 o
  -4  15   7        0.00       -1.07      2.84 o
  -3  15   7       12.72        9.05      2.93 o
  -2  15   7        9.73        8.31      2.74 o
  -1  15   7       10.54       10.70      4.95 o
   0  15   7        3.85        4.64      2.49 o
   1  15   7        3.87        5.28      2.68 o
   2  15   7       18.43       20.77      2.64 o
   3  15   7        1.01        3.65      3.40 o
  -3  16   7       73.77       99.70      6.18 o
  -2  16   7        3.52        3.77      2.90 o
  -1  16   7        3.37       -0.33      2.95 o
   0  16   7        0.20       -2.32      3.00 o
   1  16   7       25.17       30.64      3.04 o
   2  16   7        0.01        1.80      4.07 o
 -10   0   8       89.31      102.14      8.83 o
  -8   0   8      235.06      240.74      9.08 o
  -6   0   8       27.88       29.54      1.79 o
  -4   0   8      109.40      114.60      2.60 o
  -2   0   8      677.55      745.76      7.99 o
   0   0   8        0.04       -0.96      0.87 o
   2   0   8      549.70      668.90      7.25 o
   4   0   8      386.50      386.20      6.27 o
   6   0   8        2.56        3.70      1.80 o
   8   0   8       51.75       53.48      3.81 o
 -10   1   8       23.72       24.06      7.59 o
  -9   1   8        0.11        2.72      3.00 o
  -8   1   8       13.44        7.92      2.17 o
  -7   1   8      150.35      143.21      2.61 o
  -6   1   8      619.46      649.71      7.05 o
  -5   1   8      919.44      914.01      7.50 o
  -4   1   8      162.90      163.55      2.57 o
  -3   1   8        7.47        7.54      1.01 o
  -2   1   8       14.23       15.97      1.20 o
  -1   1   8       26.09       40.33      1.12 o
   0   1   8      510.75      550.96      4.53 o
   1   1   8      152.44      185.81      2.26 o
   2   1   8       18.22       20.55      1.09 o
   3   1   8       76.66       85.62      1.60 o
   4   1   8        0.04       -1.40      0.70 o
   5   1   8        0.20        1.01      1.40 o
   6   1   8        6.33        7.70      1.43 o
   7   1   8        0.12        0.61      1.83 o
   8   1   8       12.79       14.69      3.19 o
   9   1   8       20.18       25.51      8.76 o
 -10   2   8        0.87        1.55      6.63 o
  -9   2   8       31.21       28.08      3.39 o
  -8   2   8       31.67       37.79      1.78 o
  -7   2   8       15.91       14.31      3.02 o
  -6   2   8      141.18      131.28      2.99 o
  -5   2   8      978.70      952.46      8.76 o
  -4   2   8       17.97       15.67      1.36 o
  -3   2   8       44.82       35.41      1.13 o
  -2   2   8       33.06       31.72      1.35 o
  -1   2   8      433.70      498.88      3.97 o
   0   2   8       19.82       30.26      1.13 o
   1   2   8       12.85       11.86      0.82 o
   2   2   8      369.30      381.10      3.31 o
   3   2   8        0.02       -0.33      1.35 o
   4   2   8       57.07       61.92      1.45 o
   5   2   8        5.81        4.46      1.15 o
   6   2   8        6.92        7.06      1.96 o
   7   2   8        0.67        0.50      2.08 o
   8   2   8        4.80       -2.99      3.07 o
  -9   3   8        0.42        2.02      3.32 o
  -8   3   8        9.70        9.34      1.80 o
  -7   3   8       27.57       24.18      2.17 o
  -6   3   8      368.69      395.39      4.09 o
  -5   3   8      106.01      101.71      2.82 o
  -4   3   8      927.20      936.21      7.21 o
  -3   3   8     1227.27     1180.09      8.70 o
  -2   3   8        0.16       -0.14      0.99 o
  -1   3   8       29.79       21.88      1.34 o
   0   3   8        5.80        1.85      0.88 o
   1   3   8        0.69        1.10      0.76 o
   2   3   8       88.74       80.78      1.36 o
   3   3   8       19.41       19.25      1.23 o
   4   3   8        0.81        0.30      0.78 o
   5   3   8       25.89       33.48      1.34 o
   6   3   8        2.57        1.48      1.69 o
   7   3   8       18.93       19.43      1.94 o
   8   3   8       17.05       13.42      3.99 o
  -9   4   8        0.10       -0.94      3.32 o
  -8   4   8       11.49       11.45      1.67 o
  -7   4   8       70.32       59.32      2.20 o
  -6   4   8      245.80      249.66      3.43 o
  -5   4   8      113.81       94.67      2.13 o
  -4   4   8       51.53       39.53      1.35 o
  -3   4   8      110.02      108.30      1.92 o
  -2   4   8       85.03       74.82      1.58 o
  -1   4   8        1.69        2.00      1.17 o
   0   4   8       78.65       82.82      1.83 o
   1   4   8      264.47      292.01      2.65 o
   2   4   8        1.87        1.75      0.72 o
   3   4   8        0.18        0.57      1.21 o
   4   4   8        0.18        1.22      1.20 o
   5   4   8        4.27        4.20      1.10 o
   6   4   8       77.65       88.12      4.51 o
   7   4   8        9.35        9.31      2.44 o
   8   4   8       33.61       33.81      3.88 o
  -9   5   8        8.80       -6.53      4.20 o
  -8   5   8        4.82        3.22      2.00 o
  -7   5   8      164.49      163.21      3.02 o
  -6   5   8        0.18        0.22      1.87 o
  -5   5   8       28.61       29.25      1.59 o
  -4   5   8       87.85       76.78      2.76 o
  -3   5   8      312.85      354.62      3.95 o
  -2   5   8      282.81      299.81      3.05 o
  -1   5   8       29.23       29.84      1.10 o
   0   5   8      342.15      400.00      3.34 o
   1   5   8      224.14      251.56      2.38 o
   2   5   8      437.90      434.59      3.76 o
   3   5   8        8.84        9.50      1.62 o
   4   5   8        5.47        7.40      1.38 o
   5   5   8       38.63       35.31      1.48 o
   6   5   8        4.75        4.63      2.46 o
   7   5   8       25.28       24.97      2.91 o
   8   5   8        0.51        1.05      4.63 o
  -9   6   8       19.64       23.02      4.75 o
  -8   6   8       29.01       19.93      3.00 o
  -7   6   8       41.83       35.21      1.72 o
  -6   6   8       14.44       15.80      2.51 o
  -5   6   8        0.09        1.51      2.81 o
  -4   6   8       50.23       55.02      2.14 o
  -3   6   8        0.92       -0.39      1.04 o
  -2   6   8      226.33      221.16      2.66 o
  -1   6   8      155.83      161.63      2.28 o
   0   6   8      136.99      146.06      1.93 o
   1   6   8        2.18        3.61      0.71 o
   2   6   8      354.03      360.69      3.08 o
   3   6   8        2.73        1.44      0.78 o
   4   6   8      103.80      101.51      2.16 o
   5   6   8       39.24       34.01      1.62 o
   6   6   8        0.23       -0.50      1.94 o
   7   6   8        5.47        6.18      2.96 o
   8   6   8        4.13       -1.17      5.67 o
  -9   7   8       17.36        3.45      6.73 o
  -8   7   8        5.74        1.31      2.95 o
  -7   7   8        0.06       -1.32      1.72 o
  -6   7   8       11.22        5.51      2.57 o
  -5   7   8      143.91      137.94      4.24 o
  -4   7   8       56.45       43.99      2.17 o
  -3   7   8        2.35       -0.78      1.03 o
  -2   7   8      404.81      408.49      4.24 o
  -1   7   8      513.93      535.62      4.42 o
   0   7   8      682.27      685.68      5.24 o
   1   7   8      260.53      281.74      2.87 o
   2   7   8       14.70       19.18      1.07 o
   3   7   8      143.77      147.39      2.21 o
   4   7   8        1.21        0.92      2.12 o
   5   7   8       53.54       52.18      2.06 o
   6   7   8        5.33        3.13      2.17 o
   7   7   8        2.26       -4.69      4.11 o
   8   7   8        2.37        0.68      8.12 o
  -8   8   8        8.71        8.81      3.39 o
  -7   8   8        8.55        8.07      1.78 o
  -6   8   8       80.48       83.69      2.62 o
  -5   8   8       23.04       18.14      3.05 o
  -4   8   8      137.98      131.30      2.30 o
  -3   8   8       58.02       59.52      2.03 o
  -2   8   8       27.18       18.34      1.57 o
  -1   8   8       20.35       23.67      1.41 o
   0   8   8       68.53       69.55      2.72 o
   1   8   8       14.06       12.33      1.27 o
   2   8   8       51.48       54.51      1.82 o
   3   8   8        8.44        7.32      1.05 o
   4   8   8        2.96       -0.28      2.40 o
   5   8   8       12.06        9.90      1.93 o
   6   8   8       19.22       20.51      2.02 o
   7   8   8        0.81       -3.16      5.81 o
  -8   9   8        8.74        7.57      4.46 o
  -7   9   8        3.00        1.84      1.87 o
  -6   9   8        7.52       10.47      1.75 o
  -5   9   8        1.01       -0.08      2.31 o
  -4   9   8       54.88       34.10      1.50 o
  -3   9   8      303.09      313.82      4.77 o
  -2   9   8      486.14      499.58      4.53 o
  -1   9   8      380.45      386.42      6.19 o
   0   9   8      491.43      478.79      5.69 o
   1   9   8        1.17       -0.18      1.37 o
   2   9   8       13.17       10.52      1.93 o
   3   9   8        0.03       -1.44      1.76 o
   4   9   8        0.34       -0.38      2.95 o
   5   9   8       34.54       25.59      2.18 o
   6   9   8        5.79        0.74      2.44 o
   7   9   8       11.33       15.02      5.27 o
  -8  10   8        1.97        1.60      5.12 o
  -7  10   8       11.23        9.45      2.68 o
  -6  10   8        0.78       -1.54      2.09 o
  -5  10   8       74.94       75.10      2.52 o
  -4  10   8       39.67       42.80      2.25 o
  -3  10   8      278.13      256.43      3.21 o
  -2  10   8       65.85       50.57      2.34 o
  -1  10   8        1.88        2.30      1.65 o
   0  10   8      209.80      207.01      2.94 o
   1  10   8       19.97       17.07      1.89 o
   2  10   8       24.19       23.52      1.89 o
   3  10   8        4.28        5.87      2.18 o
   4  10   8       51.31       49.84      1.90 o
   5  10   8       33.09       38.65      2.47 o
   6  10   8       12.36       13.75      3.91 o
  -7  11   8        9.92       13.74      4.33 o
  -6  11   8       23.51       25.91      2.68 o
  -5  11   8       49.58       48.93      2.68 o
  -4  11   8       25.59       20.24      4.69 o
  -3  11   8      239.11      231.65      3.64 o
  -2  11   8      158.85      118.27      3.46 o
  -1  11   8        3.08       -0.10      1.67 o
   0  11   8        8.69        6.66      2.12 o
   1  11   8       43.81       40.22      1.87 o
   2  11   8        7.44        5.30      1.80 o
   3  11   8        7.70        4.97      1.39 o
   4  11   8        0.29        1.14      1.63 o
   5  11   8        0.01       -5.02      3.27 o
   6  11   8        0.25       -1.90      4.26 o
  -7  12   8        5.11        6.99      5.98 o
  -6  12   8        0.46       -0.76      3.21 o
  -5  12   8        6.11        4.86      2.43 o
  -4  12   8        0.51       -1.46      2.17 o
  -3  12   8        2.97        2.43      1.75 o
  -2  12   8       13.96       12.07      2.30 o
  -1  12   8        4.73        6.89      2.13 o
   0  12   8        0.01       -3.60      1.80 o
   1  12   8       39.62       41.38      2.72 o
   2  12   8       14.11        9.11      3.06 o
   3  12   8       90.14       90.83      2.50 o
   4  12   8       17.00       16.82      2.57 o
   5  12   8       30.49       29.66      3.58 o
  -6  13   8       15.50       13.12      5.29 o
  -5  13   8        5.32        0.15      2.84 o
  -4  13   8       17.77       12.47      2.98 o
  -3  13   8        3.79        4.34      2.21 o
  -2  13   8        9.27       12.93      2.45 o
  -1  13   8       11.42       11.56      3.68 o
   0  13   8        5.23        2.75      3.73 o
   1  13   8        2.23        2.07      1.90 o
   2  13   8        4.15        5.87      2.93 o
   3  13   8       24.68       23.33      2.05 o
   4  13   8       17.52       23.48      3.99 o
   5  13   8        0.00        0.81      4.93 o
  -5  14   8        0.98        2.38      3.52 o
  -4  14   8        0.48       -2.53      2.86 o
  -3  14   8       12.23        9.74      2.42 o
  -2  14   8       12.80       15.35      2.55 o
  -1  14   8       64.52       67.93      5.45 o
   0  14   8       21.90       27.65      2.50 o
   1  14   8        7.75        5.69      2.53 o
   2  14   8        0.30       -2.52      2.19 o
   3  14   8        0.39        1.35      3.75 o
   4  14   8       10.41       11.41      5.98 o
  -4  15   8       35.81       45.88      4.22 o
  -3  15   8       34.48       40.80      3.49 o
  -2  15   8        4.47        4.95      2.82 o
  -1  15   8        0.13       -1.65      2.68 o
   0  15   8       18.80       25.48      3.37 o
   1  15   8        3.38        1.35      3.22 o
   2  15   8       12.48       10.19      3.64 o
   3  15   8        8.07       18.61     12.04 o
  -2  16   8       41.55       52.97     11.60 o
  -1  16   8        1.84        1.98      3.42 o
   0  16   8        3.16        2.88      3.51 o
  -9   0   9       23.58       12.67      6.36 o
  -7   0   9       15.16       13.17      2.01 o
  -5   0   9        9.44        6.67      1.84 o
  -3   0   9        3.19       -0.77      2.02 o
  -1   0   9        0.71       -0.87      2.16 o
   1   0   9      140.93      148.37      5.01 o
   3   0   9       30.89       36.90      3.39 o
   5   0   9       36.98       39.70      2.53 o
   7   0   9        2.23        0.54      2.98 o
  -9   1   9       26.53       33.46      4.80 o
  -8   1   9        2.62        0.61      2.25 o
  -7   1   9        0.63        1.67      1.32 o
  -6   1   9       50.09       50.27      1.89 o
  -5   1   9      698.02      711.79      6.40 o
  -4   1   9      147.13      129.39      2.25 o
  -3   1   9        9.71        9.26      1.58 o
  -2   1   9        2.30        4.64      1.07 o
  -1   1   9       41.36       40.94      1.47 o
   0   1   9       93.49      100.41      1.55 o
   1   1   9       83.36       83.64      1.89 o
   2   1   9      263.84      283.23      3.13 o
   3   1   9      224.23      240.01      3.85 o
   4   1   9        0.02        0.33      1.23 o
   5   1   9        2.30        2.37      1.30 o
   6   1   9        3.23        6.41      1.65 o
   7   1   9        5.55        6.61      2.27 o
   8   1   9        1.81       -2.28      6.30 o
  -9   2   9        7.73        5.82      4.69 o
  -8   2   9       44.12       41.70      2.35 o
  -7   2   9        0.22        0.22      1.33 o
  -6   2   9       79.96       73.93      3.02 o
  -5   2   9       36.41       39.41      1.81 o
  -4   2   9      338.24      345.77      3.68 o
  -3   2   9      217.74      192.69      2.76 o
  -2   2   9       70.61       82.55      1.70 o
  -1   2   9      126.21      130.16      1.87 o
   0   2   9        7.63        2.31      0.89 o
   1   2   9      102.85      102.39      1.62 o
   2   2   9       86.13       91.84      1.62 o
   3   2   9       95.77       95.34      2.09 o
   4   2   9        4.67        5.21      1.67 o
   5   2   9        5.26        1.75      1.80 o
   6   2   9        0.01       -0.50      1.81 o
   7   2   9        0.12        4.41      2.99 o
   8   2   9        2.14       -3.75      3.83 o
  -9   3   9        6.57        4.96      4.69 o
  -8   3   9        2.12       -0.71      3.14 o
  -7   3   9        3.53        2.46      1.78 o
  -6   3   9       28.28       24.04      1.81 o
  -5   3   9      300.62      284.43      4.24 o
  -4   3   9      830.20      833.89      7.68 o
  -3   3   9      555.95      629.51      5.17 o
  -2   3   9       11.88       18.39      0.93 o
  -1   3   9       63.56       60.09      2.71 o
   0   3   9        7.47        4.83      1.04 o
   1   3   9        0.29        1.76      0.94 o
   2   3   9        2.14        2.45      1.04 o
   3   3   9       12.82       11.14      1.05 o
   4   3   9        0.56        0.78      1.25 o
   5   3   9       56.06       64.03      3.19 o
   6   3   9        1.65        0.03      2.29 o
   7   3   9       43.07       40.97      4.71 o
   8   3   9       17.98       13.71      4.90 o
  -9   4   9        3.14        3.69      5.69 o
  -8   4   9       20.18       15.90      2.96 o
  -7   4   9      104.36       89.95      2.80 o
  -6   4   9       14.52       13.78      2.09 o
  -5   4   9        5.41        1.41      1.68 o
  -4   4   9      229.90      252.05      4.48 o
  -3   4   9       32.73       28.64      1.49 o
  -2   4   9     1496.33     1512.16     10.30 o
  -1   4   9      161.23      167.73      2.25 o
   0   4   9      145.57      136.60      1.98 o
   1   4   9       20.79       18.58      1.90 o
   2   4   9       21.61       19.33      0.91 o
   3   4   9       42.86       38.61      1.31 o
   4   4   9       68.94       77.79      2.53 o
   5   4   9       58.58       63.36      1.69 o
   6   4   9        0.03        0.05      2.60 o
   7   4   9        9.47       11.86      2.99 o
   8   4   9        7.66        0.14      4.76 o
  -9   5   9        5.94        7.64      5.13 o
  -8   5   9       99.32       97.53      4.17 o
  -7   5   9       13.04        8.84      1.51 o
  -6   5   9        4.66        3.44      1.79 o
  -5   5   9       35.14       29.24      1.42 o
  -4   5   9        0.74       -0.10      1.66 o
  -3   5   9        0.15       -0.02      2.03 o
  -2   5   9      380.26      373.38      3.72 o
  -1   5   9      682.40      698.16      5.38 o
   0   5   9      136.00      134.12      2.05 o
   1   5   9        9.37        7.32      1.54 o
   2   5   9        0.10       -0.78      0.72 o
   3   5   9      115.27      130.86      2.16 o
   4   5   9       16.82       16.30      1.46 o
   5   5   9       11.86       14.34      1.30 o
   6   5   9        2.68        3.05      1.98 o
   7   5   9        0.34        0.44      4.74 o
   8   5   9        0.10       -0.30      5.89 o
  -9   6   9       41.73       61.29     11.38 o
  -8   6   9        0.18       -0.91      3.69 o
  -7   6   9       41.43       35.86      2.07 o
  -6   6   9        9.41        4.71      1.48 o
  -5   6   9       19.04       15.13      3.03 o
  -4   6   9        0.51        0.50      1.28 o
  -3   6   9      312.02      324.26      3.59 o
  -2   6   9      265.50      263.77      3.25 o
  -1   6   9        0.94        2.08      1.70 o
   0   6   9      665.43      707.85      5.74 o
   1   6   9      218.33      212.75      2.37 o
   2   6   9      208.08      225.45      2.50 o
   3   6   9      418.88      448.98      4.07 o
   4   6   9        0.31        0.15      1.91 o
   5   6   9        7.68        5.92      1.51 o
   6   6   9        3.77        3.04      2.75 o
   7   6   9        2.39        6.05      4.58 o
  -8   7   9       23.63       23.84      4.41 o
  -7   7   9       19.21       23.07      2.06 o
  -6   7   9       33.76       37.11      2.04 o
  -5   7   9       40.97       36.63      2.04 o
  -4   7   9      216.05      204.54      3.58 o
  -3   7   9       63.59       56.33      1.87 o
  -2   7   9      135.73      131.08      2.56 o
  -1   7   9      145.41      137.96      2.71 o
   0   7   9      343.95      339.55      3.27 o
   1   7   9        9.18       14.21      1.05 o
   2   7   9        2.80        3.97      1.46 o
   3   7   9       97.73       98.54      1.95 o
   4   7   9       24.98       20.19      1.53 o
   5   7   9       15.01       14.17      1.93 o
   6   7   9        0.11       -0.20      3.73 o
   7   7   9        3.07       -0.76      5.70 o
  -8   8   9        6.58        8.57      4.53 o
  -7   8   9       15.70       14.90      2.45 o
  -6   8   9        0.47        0.82      1.55 o
  -5   8   9       37.53       28.00      1.92 o
  -4   8   9        3.58        6.62      2.05 o
  -3   8   9       20.10       14.12      2.51 o
  -2   8   9       59.65       47.76      2.01 o
  -1   8   9       59.17       55.35      3.25 o
   0   8   9      496.12      491.88      5.30 o
   1   8   9      374.51      384.32      3.82 o
   2   8   9      137.84      137.04      2.96 o
   3   8   9        1.94       -0.80      1.52 o
   4   8   9        0.00       -0.82      0.97 o
   5   8   9       33.57       36.18      2.44 o
   6   8   9        0.93        0.82      3.52 o
   7   8   9        4.31        1.06      5.13 o
  -8   9   9       13.72        7.37      7.61 o
  -7   9   9       10.29       12.23      3.02 o
  -6   9   9        3.64        4.71      2.90 o
  -5   9   9        1.12        0.26      1.77 o
  -4   9   9       91.71       84.84      2.51 o
  -3   9   9      358.20      359.13      3.78 o
  -2   9   9      769.17      766.78      6.53 o
  -1   9   9       57.56       66.77      2.34 o
   0   9   9        5.92        3.87      1.76 o
   1   9   9      104.51      104.90      2.19 o
   2   9   9        0.09       -1.02      2.38 o
   3   9   9        1.98       -2.50      1.90 o
   4   9   9       12.54        9.55      1.39 o
   5   9   9        9.07        4.03      2.46 o
   6   9   9        1.24        1.17      4.45 o
  -7  10   9        6.93        5.62      4.87 o
  -6  10   9        0.22       -4.81      2.40 o
  -5  10   9       45.07       53.51      2.94 o
  -4  10   9       48.05       46.52      3.56 o
  -3  10   9        1.64        0.80      3.54 o
  -2  10   9        0.70        0.71      1.99 o
  -1  10   9      132.02      123.20      3.66 o
   0  10   9        2.02       -1.77      2.79 o
   1  10   9       26.75       24.55      2.00 o
   2  10   9       13.40       10.36      1.64 o
   3  10   9        3.99        2.45      2.41 o
   4  10   9        8.56       10.16      1.60 o
   5  10   9        7.12        4.69      3.55 o
   6  10   9        5.12       10.91      4.49 o
  -7  11   9        7.28        4.69      5.43 o
  -6  11   9        6.28        5.70      3.05 o
  -5  11   9       57.31       51.16      2.79 o
  -4  11   9        8.85       10.94      2.72 o
  -3  11   9       17.64       21.04      4.71 o
  -2  11   9       31.27       33.34      3.12 o
  -1  11   9       40.51       39.50      3.28 o
   0  11   9      171.66      167.94      3.64 o
   1  11   9        0.57        2.52      2.10 o
   2  11   9        3.69       -0.19      2.85 o
   3  11   9        1.46        3.40      1.58 o
   4  11   9        0.36       -3.42      2.86 o
   5  11   9        7.83       10.09      3.70 o
  -6  12   9        3.67       -2.02      4.70 o
  -5  12   9        0.73        0.84      2.66 o
  -4  12   9        1.41       -0.25      2.41 o
  -3  12   9        2.46       -0.71      2.59 o
  -2  12   9       59.39       59.20      3.38 o
  -1  12   9       14.38       13.83      4.31 o
   0  12   9       12.65        7.39      2.70 o
   1  12   9       47.00       49.16      2.38 o
   2  12   9        4.67        5.14      2.47 o
   3  12   9       16.20       16.69      2.01 o
   4  12   9        6.40        6.47      3.53 o
   5  12   9       17.36       20.92      5.18 o
  -5  13   9        7.90       15.81      3.99 o
  -4  13   9       10.03        8.25      3.95 o
  -3  13   9        0.21       -2.08      2.60 o
  -2  13   9        3.24        0.04      4.36 o
  -1  13   9        9.17        8.70      5.10 o
   0  13   9       11.48       12.25      3.94 o
   1  13   9       81.89       85.17      3.07 o
   2  13   9        1.05       -1.47      2.12 o
   3  13   9        3.86        4.39      3.27 o
   4  13   9        1.94        3.28      4.17 o
  -4  14   9        1.95        0.83      3.34 o
  -3  14   9        5.84        1.32      3.58 o
  -2  14   9        8.73        7.90      2.67 o
  -1  14   9       58.81       66.36      3.89 o
   0  14   9        0.46        2.90      2.72 o
   1  14   9       33.07       35.87      2.88 o
   2  14   9       17.87       17.89      3.37 o
   3  14   9        0.00        4.33      5.25 o
  -2  15   9        0.09       -2.16      3.74 o
  -1  15   9       33.80       46.72      3.55 o
   0  15   9        0.80        1.22      3.21 o
   1  15   9        1.82       -3.40      3.80 o
  -8   0  10      200.28      221.81      7.24 o
  -6   0  10        1.50        3.90      3.94 o
  -4   0  10      236.89      246.85      5.54 o
  -2   0  10        0.64       -1.70      2.21 o
   0   0  10       53.94       53.91      2.67 o
   2   0  10      311.54      325.22      4.78 o
   4   0  10       47.09       50.17      4.08 o
   6   0  10        1.34        0.46      2.84 o
   8   0  10        0.60       16.42     10.73 o
  -9   1  10      141.72      146.71      7.80 o
  -8   1  10       85.30       85.20      3.31 o
  -7   1  10      185.46      182.53      4.59 o
  -6   1  10       36.31       35.16      1.74 o
  -5   1  10      144.43      150.64      3.15 o
  -4   1  10      128.81      116.28      2.53 o
  -3   1  10      150.77      137.40      2.33 o
  -2   1  10       20.49       23.55      2.00 o
  -1   1  10        0.21       -0.91      1.47 o
   0   1  10        6.24        8.30      1.22 o
   1   1  10      191.19      208.46      2.32 o
   2   1  10        1.30        1.30      1.09 o
   3   1  10        5.09        6.58      1.16 o
   4   1  10      194.95      192.20      3.17 o
   5   1  10        1.98        4.54      1.82 o
   6   1  10       79.29       80.29      3.26 o
   7   1  10       11.04        9.41      2.97 o
  -9   2  10        2.77       -3.53      9.98 o
  -8   2  10       10.31       11.81      2.27 o
  -7   2  10        3.39        1.48      1.71 o
  -6   2  10       44.71       46.69      1.90 o
  -5   2  10       49.66       41.44      1.79 o
  -4   2  10      237.71      251.44      3.85 o
  -3   2  10      439.37      432.09      4.50 o
  -2   2  10      728.51      725.28      7.25 o
  -1   2  10      291.68      281.73      2.90 o
   0   2  10       33.08       29.29      1.23 o
   1   2  10       18.58       20.54      1.38 o
   2   2  10        7.01        5.55      1.13 o
   3   2  10        0.42        1.09      1.35 o
   4   2  10      119.83      132.08      2.75 o
   5   2  10       20.79       22.13      2.91 o
   6   2  10       23.90       27.62      2.53 o
   7   2  10        3.32        3.41      4.10 o
  -9   3  10        4.17        0.13      5.41 o
  -8   3  10        0.13       -1.69      5.12 o
  -7   3  10       46.65       42.10      2.18 o
  -6   3  10       66.07       69.83      2.39 o
  -5   3  10        9.30        9.73      2.47 o
  -4   3  10        2.15        2.72      2.07 o
  -3   3  10     1155.18     1051.51      8.40 o
  -2   3  10       91.78       75.91      2.95 o
  -1   3  10       84.89       86.25      2.21 o
   0   3  10        6.14        9.18      1.24 o
   1   3  10       17.20       14.76      1.68 o
   2   3  10       15.87       18.46      1.06 o
   3   3  10       64.83       72.30      2.06 o
   4   3  10        9.82        6.41      1.69 o
   5   3  10       32.29       33.28      1.73 o
   6   3  10        0.01        1.04      2.31 o
   7   3  10        9.66       15.74      4.31 o
  -9   4  10       10.30       -2.72      7.54 o
  -8   4  10        3.14        6.60      3.55 o
  -7   4  10       10.02       13.56      2.60 o
  -6   4  10       24.15       20.87      1.64 o
  -5   4  10       91.09       89.83      2.92 o
  -4   4  10      367.89      371.56      5.18 o
  -3   4  10       22.90       24.51      2.16 o
  -2   4  10      123.05      121.65      2.16 o
  -1   4  10      371.83      368.42      4.19 o
   0   4  10       20.95       17.20      3.04 o
   1   4  10        1.32        1.59      1.11 o
   2   4  10        6.31        8.29      1.57 o
   3   4  10       24.00       26.42      1.99 o
   4   4  10      148.76      171.56      4.38 o
   5   4  10       14.20       17.49      1.51 o
   6   4  10       14.16       23.34      3.24 o
   7   4  10       17.55       10.43      4.94 o
  -8   5  10        2.91        0.79      3.85 o
  -7   5  10        0.29        1.18      2.42 o
  -6   5  10       11.10        9.92      1.86 o
  -5   5  10      185.18      170.18      3.51 o
  -4   5  10      229.81      212.03      3.16 o
  -3   5  10       23.11       20.37      1.71 o
  -2   5  10      122.76      128.94      3.19 o
  -1   5  10       15.52       15.63      1.46 o
   0   5  10      130.78      135.79      2.13 o
   1   5  10       37.44       34.38      1.24 o
   2   5  10       42.66       44.71      1.74 o
   3   5  10       94.92       99.77      2.31 o
   4   5  10      124.57      129.87      2.72 o
   5   5  10       16.45       14.09      1.46 o
   6   5  10        9.72        7.29      3.60 o
   7   5  10       12.15       19.02      4.70 o
  -8   6  10       47.91       59.66      6.13 o
  -7   6  10       23.41       22.76      2.76 o
  -6   6  10      165.79      163.29      4.95 o
  -5   6  10       69.33       70.15      1.86 o
  -4   6  10      133.51      139.64      2.08 o
  -3   6  10        3.51        1.81      1.15 o
  -2   6  10       15.20       13.15      2.48 o
  -1   6  10       43.35       44.13      2.05 o
   0   6  10        7.36       10.07      1.88 o
   1   6  10        3.14        5.47      1.25 o
   2   6  10      640.62      701.04      5.84 o
   3   6  10       18.70       22.67      2.51 o
   4   6  10       14.15       15.86      1.21 o
   5   6  10        3.12        2.47      1.53 o
   6   6  10        2.39       -4.58      3.69 o
   7   6  10        0.79        0.40      5.45 o
  -8   7  10       11.24       17.27      5.92 o
  -7   7  10      126.92      147.57      5.14 o
  -6   7  10       16.25       12.52      2.18 o
  -5   7  10        2.81        2.68      2.30 o
  -4   7  10        4.66        1.94      2.62 o
  -3   7  10        2.94        0.63      1.38 o
  -2   7  10       20.90       21.15      2.35 o
  -1   7  10       11.22       10.12      1.16 o
   0   7  10        8.75        7.19      2.41 o
   1   7  10      125.88      145.09      2.23 o
   2   7  10       26.16       19.22      1.89 o
   3   7  10        9.91        6.88      2.70 o
   4   7  10       55.40       52.07      2.17 o
   5   7  10       33.04       31.41      2.84 o
   6   7  10        0.32        3.00      4.44 o
  -8   8  10        2.54       15.98      8.54 o
  -7   8  10       25.97       27.15      6.06 o
  -6   8  10       43.45       44.92      3.19 o
  -5   8  10       27.85       36.09      2.24 o
  -4   8  10       37.52       42.46      2.67 o
  -3   8  10       48.15       49.62      2.95 o
  -2   8  10       86.97       71.95      3.61 o
  -1   8  10      215.26      212.78      2.92 o
   0   8  10      408.02      428.66      4.14 o
   1   8  10       23.18       19.02      2.35 o
   2   8  10       42.24       40.02      2.05 o
   3   8  10       90.77       99.35      2.84 o
   4   8  10       25.01       27.79      1.56 o
   5   8  10       22.39       21.34      4.02 o
   6   8  10        0.23        0.70      4.63 o
  -7   9  10       16.81       18.92      5.16 o
  -6   9  10        0.00        6.97      3.10 o
  -5   9  10      111.54      127.94      3.90 o
  -4   9  10        0.40        3.35      1.93 o
  -3   9  10        0.10       -1.62      2.49 o
  -2   9  10        1.45       -1.66      1.59 o
  -1   9  10        6.80        5.01      2.07 o
   0   9  10       84.25       78.13      2.24 o
   1   9  10       13.87       13.28      2.29 o
   2   9  10       44.15       39.36      1.89 o
   3   9  10       13.10        9.53      1.60 o
   4   9  10        0.13        0.83      2.28 o
   5   9  10        8.07       14.97      3.31 o
   6   9  10        0.61        2.68      6.74 o
  -7  10  10       16.03       22.58      6.40 o
  -6  10  10        0.00       -5.18      3.62 o
  -5  10  10        0.13       -0.82      2.47 o
  -4  10  10        2.00       -1.22      2.16 o
  -3  10  10        2.09        0.33      2.12 o
  -2  10  10        0.73       -2.85      1.98 o
  -1  10  10       10.10        7.54      3.16 o
   0  10  10       14.93       12.04      1.68 o
   1  10  10       13.27       13.07      3.39 o
   2  10  10       62.42       62.90      2.52 o
   3  10  10       18.88       21.53      2.02 o
   4  10  10        5.83        7.26      2.97 o
   5  10  10        0.20       -5.14      4.39 o
  -6  11  10        8.20        3.00      4.26 o
  -5  11  10        0.14       -3.71      2.76 o
  -4  11  10        0.32        4.15      2.94 o
  -3  11  10       12.54        9.58      2.79 o
  -2  11  10        2.55       -1.01      3.66 o
  -1  11  10       61.93       58.13      4.70 o
   0  11  10       18.14       11.66      4.25 o
   1  11  10        4.60        8.28      1.86 o
   2  11  10       22.72       20.88      2.19 o
   3  11  10       35.61       36.47      2.49 o
   4  11  10        2.75       -1.30      3.71 o
   5  11  10        3.24       -3.13      4.22 o
  -5  12  10       17.80       15.42      3.58 o
  -4  12  10       68.35       63.62      3.96 o
  -3  12  10        2.01       -1.31      2.50 o
  -2  12  10        3.87        1.79      2.67 o
  -1  12  10        8.18        6.72      4.05 o
   0  12  10       13.25       10.76      2.42 o
   1  12  10        1.18        1.42      2.41 o
   2  12  10       14.33       16.21      2.32 o
   3  12  10        9.88       11.79      3.07 o
   4  12  10        0.29       -3.76      4.02 o
  -4  13  10       31.89       32.86      3.74 o
  -3  13  10        0.81        1.09      3.77 o
  -2  13  10        2.89       -1.59      2.96 o
  -1  13  10       48.24       50.05      3.85 o
   0  13  10        3.48       -1.94      2.70 o
   1  13  10       22.23       21.42      2.71 o
   2  13  10       22.05       25.59      3.15 o
   3  13  10        4.49        0.74      5.20 o
  -3  14  10        0.63       -3.78      4.11 o
  -2  14  10       64.25       78.26      4.65 o
  -1  14  10        2.19       -1.86      4.13 o
   0  14  10        3.53        3.16      3.24 o
   1  14  10        0.13       -0.39      3.06 o
  -7   0  11      114.03      120.09      5.64 o
  -5   0  11       15.79       13.69      2.31 o
  -3   0  11       97.93       93.15      3.40 o
  -1   0  11       16.54       11.64      4.25 o
   1   0  11      194.14      193.92      4.49 o
   3   0  11       96.46       89.94      4.48 o
   5   0  11        1.21       -0.08      3.00 o
   7   0  11        0.01       -2.75     14.67 o
  -8   1  11       10.22       13.76      3.29 o
  -7   1  11        4.45        8.77      2.39 o
  -6   1  11       13.63        9.86      2.24 o
  -5   1  11        0.57       -2.06      1.65 o
  -4   1  11      291.90      276.83      3.79 o
  -3   1  11       44.02       41.95      1.74 o
  -2   1  11       12.46        9.79      1.45 o
  -1   1  11       48.59       39.71      2.53 o
   0   1  11       61.85       45.24      2.06 o
   1   1  11       10.87        9.46      1.39 o
   2   1  11      163.02      156.49      2.96 o
   3   1  11        6.97        7.10      1.73 o
   4   1  11       22.23       27.09      1.46 o
   5   1  11        0.00       -2.63      2.49 o
   6   1  11        0.00       -5.21      2.81 o
   7   1  11        0.71      -10.27      6.70 o
  -8   2  11        6.08        2.50      3.76 o
  -7   2  11        5.42        5.04      2.14 o
  -6   2  11        3.84        7.93      2.24 o
  -5   2  11       87.71       81.67      2.42 o
  -4   2  11       93.38       95.20      3.08 o
  -3   2  11      173.50      191.26      3.16 o
  -2   2  11      185.25      178.73      4.32 o
  -1   2  11       44.60       31.53      2.62 o
   0   2  11        1.11        0.20      1.02 o
   1   2  11       23.77       21.89      1.18 o
   2   2  11        1.74        2.27      1.93 o
   3   2  11        4.33        4.32      2.18 o
   4   2  11       11.79        8.34      1.25 o
   5   2  11       48.87       43.61      2.96 o
   6   2  11        0.14       -2.76      3.11 o
   7   2  11        4.31       -4.63      4.31 o
  -8   3  11        9.75       11.19      4.02 o
  -7   3  11        0.01       -4.87      2.69 o
  -6   3  11      122.83      120.92      3.71 o
  -5   3  11       12.21        7.65      3.74 o
  -4   3  11        0.77       -0.66      2.26 o
  -3   3  11       16.08       12.86      1.84 o
  -2   3  11      231.33      247.67      3.20 o
  -1   3  11      173.40      187.70      3.58 o
   0   3  11      387.30      400.37      4.87 o
   1   3  11        2.33        2.29      1.70 o
   2   3  11       73.56       69.64      2.76 o
   3   3  11        5.19        6.41      2.52 o
   4   3  11        4.13        3.98      1.32 o
   5   3  11        0.00       -2.23      2.00 o
   6   3  11       47.59       47.34      4.07 o
   7   3  11        7.81        8.65      5.58 o
  -8   4  11        1.17       -9.74      5.24 o
  -7   4  11       10.61        6.54      2.94 o
  -6   4  11       74.84       68.62      2.74 o
  -5   4  11        0.00        0.91      2.82 o
  -4   4  11       81.83       94.04      2.70 o
  -3   4  11      425.59      402.40      4.36 o
  -2   4  11      183.42      180.23      2.60 o
  -1   4  11      811.60      859.00      7.00 o
   0   4  11      109.02      109.73      2.70 o
   1   4  11       65.57       72.23      1.57 o
   2   4  11       31.50       36.06      1.50 o
   3   4  11        0.01        1.16      1.40 o
   4   4  11        0.16        0.13      1.48 o
   5   4  11       24.40       18.65      2.36 o
   6   4  11       12.55        9.14      4.05 o
  -8   5  11        3.79        3.76      5.98 o
  -7   5  11       78.10       97.40      3.72 o
  -6   5  11        9.52        8.52      1.77 o
  -5   5  11      159.09      144.16      2.87 o
  -4   5  11       14.49       17.90      2.19 o
  -3   5  11       52.81       40.36      1.64 o
  -2   5  11       44.86       47.66      1.59 o
  -1   5  11      190.78      198.99      2.80 o
   0   5  11      460.05      477.40      4.32 o
   1   5  11       95.24      105.23      2.37 o
   2   5  11      124.20      137.68      2.41 o
   3   5  11       55.36       55.31      2.35 o
   4   5  11       60.21       52.13      1.95 o
   5   5  11       32.26       36.73      3.56 o
   6   5  11        0.00       -6.62      4.42 o
  -8   6  11       15.74       21.25      5.47 o
  -7   6  11       21.69       24.60      3.60 o
  -6   6  11        0.12       -1.48      2.30 o
  -5   6  11        0.29       -0.80      1.30 o
  -4   6  11       66.47       62.89      2.32 o
  -3   6  11        1.70        3.74      2.27 o
  -2   6  11        1.06       -4.56      2.28 o
  -1   6  11       84.54       87.74      2.23 o
   0   6  11       10.74       11.49      1.85 o
   1   6  11      707.24      759.16      5.93 o
   2   6  11        1.11        1.31      1.88 o
   3   6  11       36.73       42.74      1.73 o
   4   6  11       12.18       12.45      1.83 o
   5   6  11       35.78       32.09      3.14 o
   6   6  11        4.99        1.32      5.26 o
  -7   7  11       22.04       32.25      4.67 o
  -6   7  11        7.58        7.98      2.82 o
  -5   7  11        9.03        3.28      1.33 o
  -4   7  11        0.16        0.16      1.19 o
  -3   7  11        2.17        3.08      2.89 o
  -2   7  11        5.96        2.36      1.58 o
  -1   7  11       36.18       33.73      1.75 o
   0   7  11       55.17       52.64      2.61 o
   1   7  11       12.51       15.24      2.04 o
   2   7  11      371.49      372.45      5.54 o
   3   7  11        2.05        0.78      1.89 o
   4   7  11       28.35       28.15      2.05 o
   5   7  11       42.08       39.61      3.72 o
   6   7  11        0.00       -5.96      8.31 o
  -7   8  11       39.27       44.25      5.26 o
  -6   8  11        2.93        9.33      3.42 o
  -5   8  11       48.05       61.14      3.58 o
  -4   8  11        0.85        0.67      1.90 o
  -3   8  11      108.14      110.46      9.56 o
  -2   8  11        0.34       -0.86      3.77 o
  -1   8  11      241.14      255.55      6.90 o
   0   8  11       32.83       27.65      2.78 o
   1   8  11       30.48       32.75      2.77 o
   2   8  11        5.88        6.15      1.52 o
   3   8  11        0.14        1.45      2.05 o
   4   8  11       10.86        9.23      4.02 o
   5   8  11       12.25        8.45      4.88 o
  -6   9  11        2.35        7.38      3.95 o
  -5   9  11       11.74        6.80      4.26 o
  -4   9  11        0.01        1.05      2.02 o
  -3   9  11       23.85       27.59      2.22 o
  -2   9  11        3.19        3.76      3.23 o
  -1   9  11        4.82        3.89      3.31 o
   0   9  11       16.38       15.75      2.17 o
   1   9  11       48.43       50.54      2.38 o
   2   9  11       22.16       18.06      2.74 o
   3   9  11       17.66       13.58      2.41 o
   4   9  11       20.26       11.79      3.37 o
   5   9  11        0.15       -3.28      4.85 o
  -6  10  11        6.56       13.80      4.12 o
  -5  10  11        0.81       -2.36      3.72 o
  -4  10  11       17.49       25.39      2.51 o
  -3  10  11       86.67       88.40      3.80 o
  -2  10  11       28.63       30.66      3.78 o
  -1  10  11        0.59        1.05      3.57 o
   0  10  11       12.56        9.83      4.24 o
   1  10  11        2.74        3.13      1.94 o
   2  10  11       18.46       16.36      2.73 o
   3  10  11        4.00        5.30      2.89 o
   4  10  11        4.43        6.49      4.03 o
  -5  11  11        7.38        1.83      3.86 o
  -4  11  11       35.48       41.87      4.47 o
  -3  11  11        4.56        3.33      2.45 o
  -2  11  11       20.44       19.27      2.52 o
  -1  11  11        1.73        5.51      4.03 o
   0  11  11       13.44       10.91      2.41 o
   1  11  11        6.10        1.98      2.92 o
   2  11  11       29.17       27.56      3.11 o
   3  11  11        8.16       10.13      3.29 o
   4  11  11        2.83        6.66      4.36 o
  -4  12  11       19.23       27.11      3.83 o
  -3  12  11        3.28       -3.52      3.82 o
  -2  12  11       26.35       29.24      6.20 o
  -1  12  11        3.55        3.27      2.76 o
   0  12  11        4.65        2.46      3.21 o
   1  12  11       19.56       17.69      3.22 o
   2  12  11       24.56       21.44      3.17 o
   3  12  11       17.49       28.86      6.03 o
  -3  13  11        1.29       -7.08      4.78 o
  -2  13  11        1.04        5.14      3.67 o
  -1  13  11        0.60       -0.56      3.02 o
   0  13  11       52.62       54.30      3.55 o
   1  13  11        2.48        5.17      3.74 o
  -8   0  12       17.38       25.43      7.48 o
  -6   0  12       86.16       85.96      4.38 o
  -4   0  12       62.61       62.29      3.43 o
  -2   0  12      227.12      221.86      4.22 o
   0   0  12       51.62       50.91      2.31 o
   2   0  12        3.51        7.09      2.67 o
   4   0  12        0.74        0.52      3.20 o
   6   0  12       72.18       62.32      5.99 o
  -8   1  12       68.64       73.32      6.19 o
  -7   1  12       13.93       13.21      3.11 o
  -6   1  12      115.65      130.18      4.01 o
  -5   1  12       18.80       12.77      2.12 o
  -4   1  12       39.91       43.00      3.16 o
  -3   1  12        0.37       -0.98      2.32 o
  -2   1  12        1.90        2.40      1.30 o
  -1   1  12      110.44       95.89      2.67 o
   0   1  12      119.30      114.71      2.93 o
   1   1  12      130.35      137.42      4.19 o
   2   1  12        0.75       -0.66      2.16 o
   3   1  12       59.90       58.03      2.19 o
   4   1  12        2.59        1.22      1.67 o
   5   1  12        0.18        1.76      3.11 o
   6   1  12        0.00       -1.82      3.98 o
  -8   2  12        0.99       -0.87      6.70 o
  -7   2  12      123.21      143.68      4.89 o
  -6   2  12        6.69        6.30      2.55 o
  -5   2  12        2.74        0.77      2.00 o
  -4   2  12       23.85       21.22      2.21 o
  -3   2  12       29.60       25.61      2.57 o
  -2   2  12        6.34        3.79      1.61 o
  -1   2  12      248.75      237.60      4.93 o
   0   2  12        9.60        7.64      1.40 o
   1   2  12       32.46       34.41      2.46 o
   2   2  12        3.81        5.28      2.61 o
   3   2  12        0.08       -0.63      1.70 o
   4   2  12        9.60        4.97      2.04 o
   5   2  12        2.56        4.25      3.21 o
   6   2  12        6.22        3.50      6.32 o
  -8   3  12        2.08        4.85      5.91 o
  -7   3  12        9.66        0.81      3.37 o
  -6   3  12       12.96       11.45      2.56 o
  -5   3  12       30.27       32.43      2.73 o
  -4   3  12      161.60      152.92      5.44 o
  -3   3  12        1.81        1.57      2.12 o
  -2   3  12      509.40      490.59      5.68 o
  -1   3  12       94.25       94.34      4.18 o
   0   3  12       57.09       55.58      2.43 o
   1   3  12       79.50       84.58      1.69 o
   2   3  12        3.33        3.36      1.35 o
   3   3  12       24.86       28.14      1.92 o
   4   3  12        1.51        2.85      1.65 o
   5   3  12       23.77       21.16      4.24 o
   6   3  12        2.62        1.17      5.11 o
  -7   4  12        8.16        3.44      3.58 o
  -6   4  12        1.21       -0.38      3.01 o
  -5   4  12       13.23       11.31      2.32 o
  -4   4  12        0.35        0.87      3.46 o
  -3   4  12       34.09       26.39      3.02 o
  -2   4  12       45.10       34.83      2.46 o
  -1   4  12      366.83      348.79      6.29 o
   0   4  12      265.87      264.53      3.62 o
   1   4  12        0.05       -3.03      2.37 o
   2   4  12        4.88        3.96      2.47 o
   3   4  12        0.00        0.40      2.41 o
   4   4  12       13.90       11.21      1.79 o
   5   4  12       37.09       34.73      4.88 o
   6   4  12       15.03       12.60      6.85 o
  -7   5  12        0.13       -3.67      4.78 o
  -6   5  12        4.96        1.46      3.23 o
  -5   5  12        1.83       -0.40      1.89 o
  -4   5  12       57.24       41.84      3.80 o
  -3   5  12       80.71       80.67      5.64 o
  -2   5  12       18.29       15.45      2.49 o
  -1   5  12        0.35       -0.54      2.31 o
   0   5  12       83.47       80.16      3.04 o
   1   5  12      226.71      238.25      3.96 o
   2   5  12        5.12        7.01      1.70 o
   3   5  12       11.12       13.40      2.26 o
   4   5  12       95.83      102.93      4.58 o
   5   5  12       31.59       40.29      5.60 o
  -7   6  12        3.60       12.16      5.21 o
  -6   6  12       68.12       80.40      4.14 o
  -5   6  12       72.90       68.25      2.63 o
  -4   6  12        0.48        0.99      1.80 o
  -3   6  12        8.86        5.42      3.65 o
  -2   6  12      130.03      132.78      3.43 o
  -1   6  12        0.19        0.71      3.50 o
   0   6  12        6.65        6.04      1.66 o
   1   6  12       68.64       70.79      3.03 o
   2   6  12       94.40      106.90      5.74 o
   3   6  12       25.10       22.96      2.33 o
   4   6  12       55.53       62.22      4.76 o
   5   6  12        0.31        4.08      5.12 o
  -7   7  12       22.04       18.93      6.53 o
  -6   7  12       90.74       98.89      4.75 o
  -5   7  12       24.65       22.36      2.33 o
  -4   7  12       12.70       10.69      1.55 o
  -3   7  12        9.60        9.41      3.75 o
  -2   7  12       10.79       11.63      6.34 o
  -1   7  12       10.11        8.71      2.87 o
   0   7  12        6.41        4.08      2.39 o
   1   7  12      114.45      116.42      2.73 o
   2   7  12       43.24       42.70      1.76 o
   3   7  12      153.03      165.23      4.18 o
   4   7  12       54.08       56.04      5.07 o
   5   7  12        6.78        2.37      6.28 o
  -6   8  12        0.20        1.95      4.23 o
  -5   8  12       36.02       51.86      4.65 o
  -4   8  12       13.09       18.93      1.98 o
  -3   8  12      117.33      144.95      4.67 o
  -2   8  12        9.27        7.06      3.94 o
  -1   8  12        2.61        4.17      3.12 o
   0   8  12       26.09       25.19      3.77 o
   1   8  12        5.04        5.62      1.80 o
   2   8  12       43.75       45.49      2.52 o
   3   8  12       28.12       34.13      3.11 o
   4   8  12        0.00        4.30      3.79 o
  -6   9  12        0.05        1.93      5.49 o
  -5   9  12        4.54        0.62      4.13 o
  -4   9  12       41.98       47.91      2.99 o
  -3   9  12        5.58        8.06      2.38 o
  -2   9  12       36.94       37.96      2.90 o
  -1   9  12        7.80        4.24      4.50 o
   0   9  12        3.14       -0.43      3.57 o
   1   9  12        0.05        4.17      3.29 o
   2   9  12       16.11       20.94      2.72 o
   3   9  12        2.32        2.87      3.18 o
   4   9  12        3.96        3.95      5.60 o
  -5  10  12       71.11       74.42      6.41 o
  -4  10  12        8.64       -4.30      3.70 o
  -3  10  12       13.85       19.37      2.76 o
  -2  10  12        4.25        3.36      3.70 o
  -1  10  12        0.35       -2.87      2.48 o
   0  10  12       24.64       20.22      2.68 o
   1  10  12        3.04        4.21      2.44 o
   2  10  12        1.77        2.85      2.74 o
   3  10  12        0.55       -5.34      4.07 o
  -4  11  12       28.38       25.89      4.50 o
  -3  11  12        1.79        2.25      3.61 o
  -2  11  12        2.41       -1.08      3.75 o
  -1  11  12       19.52       18.75      2.88 o
   0  11  12       11.07       10.48      3.44 o
   1  11  12        0.14       -3.73      3.01 o
   2  11  12        0.20       -3.63      3.07 o
  -3  12  12        9.44        8.80      6.05 o
  -2  12  12       13.75        7.76      3.31 o
  -1  12  12        9.92        6.49      3.26 o
   0  12  12        0.60       -1.96      3.49 o
   1  12  12        0.72        5.61      3.95 o
  -7   0  13       27.17       28.46      9.96 o
  -5   0  13       12.75       15.32      3.88 o
  -3   0  13      188.09      184.00      6.04 o
  -1   0  13        1.97        3.74      2.23 o
   1   0  13        5.77        2.83      6.13 o
   3   0  13        5.22        2.12      3.08 o
   5   0  13        0.70        3.72     12.70 o
  -7   1  13        3.96        3.61      4.00 o
  -6   1  13       42.91       43.72      3.32 o
  -5   1  13       34.36       38.04      2.94 o
  -4   1  13        0.33        1.26      2.22 o
  -3   1  13       23.18       22.59      3.25 o
  -2   1  13      114.68      118.39      4.72 o
  -1   1  13        6.04        5.27      2.40 o
   0   1  13        3.03        2.58      1.93 o
   1   1  13       23.28       23.24      3.81 o
   2   1  13        5.14        4.47      2.36 o
   3   1  13       18.47       21.42      3.00 o
   4   1  13        3.48        2.37      2.29 o
   5   1  13        3.64       -1.51      5.54 o
  -7   2  13       25.94       22.79      4.26 o
  -6   2  13        8.79        9.42      3.26 o
  -5   2  13       47.81       45.14      3.04 o
  -4   2  13        2.45        2.78      2.34 o
  -3   2  13       35.00       34.91      4.18 o
  -2   2  13      115.32      100.91      3.89 o
  -1   2  13       78.97       77.06      2.50 o
   0   2  13       21.84       22.84      2.33 o
   1   2  13       72.61       71.97      2.83 o
   2   2  13        5.89        7.74      2.29 o
   3   2  13        0.01        1.63      2.47 o
   4   2  13        8.98        8.22      2.29 o
   5   2  13        1.70       -3.46      5.22 o
  -7   3  13        1.20       -0.34      3.96 o
  -6   3  13        1.88        4.61      3.40 o
  -5   3  13       34.24       37.76      3.05 o
  -4   3  13        3.44        4.11      2.77 o
  -3   3  13       28.90       23.65      4.51 o
  -2   3  13       45.34       45.26      3.88 o
  -1   3  13       14.41       11.97      3.91 o
   0   3  13      147.23      139.96      4.48 o
   1   3  13       36.46       37.42      1.95 o
   2   3  13       37.12       38.77      2.72 o
   3   3  13       15.22       13.35      2.62 o
   4   3  13        3.72        3.10      3.09 o
   5   3  13        0.88        5.70      5.37 o
  -7   4  13       11.64       11.01      4.01 o
  -6   4  13       16.64       12.72      4.04 o
  -5   4  13      108.24      120.97      4.61 o
  -4   4  13       27.82       23.65      2.77 o
  -3   4  13      173.99      157.68      4.85 o
  -2   4  13       10.55       17.72      9.57 o
  -1   4  13       15.79       13.95      3.78 o
   0   4  13      156.39      156.66      3.86 o
   1   4  13        3.39       -0.01      2.69 o
   2   4  13       85.24       71.04      3.02 o
   3   4  13       27.78       25.19      2.57 o
   4   4  13        0.25        0.35      4.08 o
   5   4  13       21.06       23.99      6.06 o
  -6   5  13       10.47       11.92      4.27 o
  -5   5  13        7.53       10.25      2.85 o
  -4   5  13        0.03        0.02      2.94 o
  -3   5  13        0.98       -0.42      3.88 o
  -2   5  13        2.53       -5.57      3.53 o
  -1   5  13       31.86       28.40      4.29 o
   0   5  13        0.59       -5.84      2.92 o
   1   5  13       87.06       79.01      2.25 o
   2   5  13        0.81       -0.76      1.89 o
   3   5  13      106.54      110.71      3.78 o
   4   5  13        2.79        2.89      4.15 o
  -6   6  13        0.09       -2.96      4.14 o
  -5   6  13       10.24       20.39      3.64 o
  -4   6  13        0.60        1.93      2.54 o
  -3   6  13        5.24        4.33      3.99 o
  -2   6  13       11.59       10.79      3.95 o
  -1   6  13       10.98       11.93      4.27 o
   0   6  13        1.65        0.95      1.71 o
   1   6  13       14.11       11.98      2.14 o
   2   6  13       97.51       98.47      3.43 o
   3   6  13       47.79       45.92      3.43 o
   4   6  13      100.67       91.23      5.65 o
  -6   7  13       45.41       47.22      5.33 o
  -5   7  13       42.42       56.40      4.68 o
  -4   7  13        1.31        2.60      2.49 o
  -3   7  13       11.56        9.82      2.54 o
  -2   7  13        0.54       -0.68      2.38 o
  -1   7  13       23.62       21.93      3.84 o
   0   7  13        4.76        0.51      2.57 o
   1   7  13        0.19       -0.67      1.81 o
   2   7  13        1.81        4.83      2.12 o
   3   7  13       55.15       57.24      3.70 o
   4   7  13       17.02       17.22      4.27 o
  -5   8  13       42.66       46.10      6.47 o
  -4   8  13       32.21       30.59      4.02 o
  -3   8  13        7.50        8.64      2.55 o
  -2   8  13        6.65        6.62      3.52 o
  -1   8  13        4.42        4.67      4.17 o
   0   8  13        4.64        5.38      4.20 o
   1   8  13        8.86        7.96      2.98 o
   2   8  13        5.33        0.65      2.55 o
   3   8  13        9.09       11.70      4.18 o
  -4   9  13       31.29       39.10      4.35 o
  -3   9  13        9.83       13.38      3.22 o
  -2   9  13        7.28        7.10      3.03 o
  -1   9  13        0.72       -1.21      2.81 o
   0   9  13        1.99        1.20      4.26 o
   1   9  13        6.42        3.94      2.79 o
   2   9  13        0.33        0.55      2.98 o
   3   9  13        0.08        2.99      7.82 o
  -3  10  13        1.48        0.72      3.60 o
  -2  10  13      129.06      139.91      5.87 o
  -1  10  13       15.83       23.07      4.28 o
   0  10  13        0.09        5.66      3.97 o
   1  10  13        1.72       -0.03      3.13 o
   2  10  13       18.68       16.65      4.53 o
  -2  11  13       15.35       23.83      5.51 o
  -1  11  13        5.47       -1.62      4.57 o
   0  11  13        6.24       15.31      4.28 o
  -6   0  14      212.13      230.27     10.69 o
  -4   0  14        6.67        9.23      4.27 o
  -2   0  14       56.38       62.99      7.70 o
   0   0  14       37.94       35.26      5.32 o
   2   0  14      122.29      119.60      6.01 o
   4   0  14        1.99       -6.79     11.38 o
  -6   1  14        1.56       12.40      4.12 o
  -5   1  14       31.21       31.65      3.55 o
  -4   1  14        2.66       -0.52      2.96 o
  -3   1  14        5.61        8.11      3.39 o
  -2   1  14        0.13        4.24      4.99 o
  -1   1  14       19.94       18.44      5.02 o
   0   1  14       51.33       41.31      4.07 o
   1   1  14       60.46       57.85      2.64 o
   2   1  14        2.84        3.02      2.75 o
   3   1  14        0.00        2.37      3.85 o
   4   1  14        7.86       11.46     13.24 o
  -6   2  14        1.35        4.03      4.17 o
  -5   2  14        0.85       -2.40      3.67 o
  -4   2  14      105.01       99.18      4.97 o
  -3   2  14        0.31        8.45      4.14 o
  -2   2  14       32.54       33.79      4.42 o
  -1   2  14        3.57        3.10      3.82 o
   0   2  14       82.59       78.16      6.31 o
   1   2  14       51.58       38.37      2.45 o
   2   2  14        2.48        3.10      2.86 o
   3   2  14       31.34       30.81      3.46 o
   4   2  14        2.77        5.64      5.18 o
  -6   3  14       11.22       17.75      4.32 o
  -5   3  14       23.48       23.59      4.34 o
  -4   3  14        8.43        9.62      3.19 o
  -3   3  14        9.86       13.49      2.93 o
  -2   3  14        2.51        4.22      5.40 o
  -1   3  14       97.72       85.61      6.12 o
   0   3  14       22.02       19.89      3.98 o
   1   3  14       27.84       20.82      2.20 o
   2   3  14        2.42       -0.60      2.89 o
   3   3  14        2.69        5.97      3.32 o
   4   3  14        3.77        2.32      6.29 o
  -6   4  14       29.73       34.77      7.36 o
  -5   4  14        2.46       10.48      3.93 o
  -4   4  14        4.65        0.91      3.37 o
  -3   4  14       11.18       13.36      3.41 o
  -2   4  14       20.06       20.26      5.75 o
  -1   4  14        0.89        2.97      5.33 o
   0   4  14       30.15       27.20      4.23 o
   1   4  14       37.66       35.86      2.43 o
   2   4  14       32.63       29.54      3.07 o
   3   4  14       40.70       40.23      4.57 o
   4   4  14        0.01       -4.49      6.16 o
  -5   5  14       10.93       15.30      4.34 o
  -4   5  14       34.26       36.94      3.94 o
  -3   5  14       65.05       64.92      3.91 o
  -2   5  14        1.99        2.77      3.20 o
  -1   5  14        4.67        3.99      4.75 o
   0   5  14       10.22        4.41      3.88 o
   1   5  14       74.35       72.78      3.10 o
   2   5  14       34.37       32.88      3.30 o
   3   5  14        0.06       -6.28      4.39 o
  -5   6  14       14.47       10.21      5.24 o
  -4   6  14        5.64       10.02      4.32 o
  -3   6  14        0.47        1.53      3.41 o
  -2   6  14        9.88        7.83      3.23 o
  -1   6  14        0.01       -2.98      3.55 o
   0   6  14        0.85        5.30      2.63 o
   1   6  14        0.47        0.63      2.48 o
   2   6  14       20.30       20.27      4.21 o
   3   6  14       29.22       34.23      4.83 o
  -4   7  14        3.95        3.73      4.04 o
  -3   7  14       18.68       23.58      3.21 o
  -2   7  14       14.70       24.38      5.03 o
  -1   7  14       49.62       51.49      3.22 o
   0   7  14        6.90       10.60      2.77 o
   1   7  14        6.21        6.40      2.80 o
   2   7  14        5.43        5.55      3.89 o
  -4   8  14       85.94      100.27     17.13 o
  -3   8  14        0.01        0.12      3.83 o
  -2   8  14        1.26        3.63      3.05 o
  -1   8  14        4.41        3.10      3.54 o
   0   8  14       58.21       59.32      3.45 o
   1   8  14        0.93        2.72      3.02 o
   2   8  14        1.33       -4.20      6.68 o
  -2   9  14       31.07       34.84      4.64 o
  -1   9  14       18.75       28.77      3.90 o
   0   9  14        0.27        5.95      4.70 o
  -5   0  15       54.21       56.48      9.96 o
  -3   0  15       31.55       45.80      5.38 o
  -1   0  15       56.70       60.90     12.20 o
   1   0  15        0.17        2.27      5.35 o
   3   0  15       53.67       52.24      6.36 o
  -5   1  15       28.64       35.77      6.38 o
  -4   1  15       31.46       41.36      3.74 o
  -3   1  15        0.00        3.45      3.36 o
  -2   1  15        0.95        6.77      5.81 o
  -1   1  15        6.99        3.23      4.11 o
   0   1  15       19.38       20.44      2.65 o
   1   1  15       13.32       11.20      3.89 o
   2   1  15       30.02       34.52      4.53 o
   3   1  15        4.44       -3.60      4.18 o
  -5   2  15        2.72        7.74      5.84 o
  -4   2  15       80.85       84.61      4.50 o
  -3   2  15        2.81        5.16      3.25 o
  -2   2  15        3.37        4.71      5.09 o
  -1   2  15        0.95       11.39     20.05 o
   0   2  15        0.22        0.44      2.51 o
   1   2  15       36.52       39.39      4.36 o
   2   2  15       17.43       10.99      4.58 o
   3   2  15        0.00       -2.79      6.26 o
  -5   3  15        5.16        3.91      7.39 o
  -4   3  15       27.85       28.47      4.67 o
  -3   3  15       21.47       19.81      3.51 o
  -2   3  15        7.30       10.02      3.58 o
  -1   3  15        8.88        5.96      6.03 o
   0   3  15        0.34       -4.08      2.87 o
   1   3  15       18.24       23.26      4.58 o
   2   3  15        5.23        4.20      4.79 o
  -4   4  15       10.22       13.96      5.10 o
  -3   4  15       58.09       69.19      4.06 o
  -2   4  15       11.60       11.54      3.34 o
  -1   4  15       21.30       17.83      6.05 o
   0   4  15        0.15       -3.91      3.19 o
   1   4  15        0.50        3.29      3.67 o
   2   4  15        3.42        1.96      4.03 o
  -4   5  15        1.36        5.25      4.37 o
  -3   5  15       10.44       10.98      3.42 o
  -2   5  15        0.53       -0.97      3.45 o
  -1   5  15       19.93       11.35      3.61 o
   0   5  15        1.58        0.99      3.21 o
   1   5  15        7.44       13.84      4.06 o
   2   5  15       30.67       21.45     10.94 o
  -3   6  15        1.11        1.00      4.24 o
  -2   6  15        0.80       -2.58      3.36 o
  -1   6  15        4.07        9.60      5.72 o
   0   6  15        1.43        3.10      4.16 o
   1   6  15       17.10       15.60      4.79 o
  -2   7  15        0.12        1.48      6.35 o
  -1   7  15        0.75        5.62      5.89 o
   0   7  15        5.88       -0.22     11.38 o
  -2   0  16        2.00       25.13      9.96 o
   0   0  16        0.01       -6.23      8.31 o
  -3   1  16        0.24       -7.03      5.63 o
  -2   1  16        1.88        4.05      4.67 o
  -1   1  16        1.19        2.74      5.29 o
   0   1  16       18.33       18.38      7.11 o
  -2   2  16        0.21        3.64      4.28 o
  -1   2  16        8.11       11.29      7.14 o
   0   2  16        0.00        4.78      6.67 o
  -2   3  16       70.82       63.04      7.66 o
  -1   3  16        4.63      -11.32      6.65 o
 
